# Supplementary material for: SIRT4 Controls Acetyl-CoA Synthesis to Promote Stemness and Invasiveness of Hepatocellular Carcinoma through Deacetylating MCCC2
Source: Int J Biol Sci. 2025 Apr 21;21(7):2973–90. doi: 10.7150/ijbs.99004 (PMC12080386; doi:10.7150/ijbs.99004)
Supplement: Supplementary file 1 — Supplementary figures and tables. [file ijbsv21p2973s1.zip]

Archive with 5 entries (4 files):
- Supplementary Materials/
- Supplementary Materials/Supplementary Materials.pdf
- Supplementary Materials/Supplementary Table S4.xlsx
- Supplementary Materials/Supplementary Table S5.xlsx
- Supplementary Materials/Supplementary Table S6.xlsx
