# Supplementary material for: SIRT4 Controls Acetyl-CoA Synthesis to Promote Stemness and Invasiveness of Hepatocellular Carcinoma through Deacetylating MCCC2
Source: Int J Biol Sci. 2025 Apr 21;21(7):2973–90. doi: 10.7150/ijbs.99004 (PMC12080386; doi:10.7150/ijbs.99004)
Supplement: Supplementary file 1 — Supplementary figures and tables. [file ijbsv21p2973s1.zip › Supplementary Materials/Supplementary Table S4.xlsx]

## Sheet: Sheet1
Table S4. The differentially enriched metabolites in Huh-7 cells overexpressing SIRT4 compared with the control cells
Compound Name	pos/neg	HMDB	SIRT4-1	SIRT4-2	SIRT4-3	Vector-1	Vector-2	Vector-3	P value	VIP	Up/Down
Ribose 5-Phosphate	neg	HMDB0001548	5.98576e+07	6.05336e+07	5.85286e+07	2.57811e+07	2.54465e+07	2.52971e+07	5.95286e-07	1.225	Up
Guanine	neg	HMDB0000132	886345	881092	868535	262194	233559	267213	7.47939e-07	1.22488	Up
Guanosine	pos	HMDB0000133	4.96555e+06	5.05449e+06	4.74688e+06	1.041e+06	964041	992347	1.97973e-06	1.22461	Up
Agmatine	pos	HMDB0001432	3.85208e+06	4.10855e+06	4.05972e+06	1.4739e+06	1.42645e+06	1.44202e+06	5.6497e-06	1.22344	Up
Fructose 1,6-Bisphosphate	neg	HMDB0001058	1.48734e+08	1.38758e+08	1.35298e+08	3.09286e+07	3.03037e+07	2.7202e+07	1.18653e-05	1.22301	Up
Inosine	neg	HMDB0000195	76379196	69522268	68648374	10944161	8810016	7918416	1.81096e-05	1.22228	Up
Capryloylglycine	pos	HMDB0000832	1.26841e+06	1.31252e+06	1.30621e+06	860322	878358	897368	1.81296e-05	1.22255	Up
N-Acetylmethionine sulfoxide	pos	HMDB0240343	3.33603e+07	3.40868e+07	3.43166e+07	1.29913e+07	1.42393e+07	1.13087e+07	1.94281e-05	1.22184	Up
Glyceraldehyde 3-Phosphate	neg	HMDB0001112	4.82012e+07	4.76409e+07	4.58364e+07	2.49435e+07	2.35102e+07	2.24604e+07	2.01897e-05	1.22264	Up
Hypoxanthine	neg	HMDB0000157	2.50945e+07	2.37608e+07	2.29732e+07	9.83254e+06	1.03785e+07	8.93805e+06	4.5027e-05	1.22115	Up
Heptadecanoyl Carnitine(C17:0)	pos	HMDB0006210	1.27605e+07	1.31557e+07	1.26359e+07	8.61745e+06	8.00987e+06	8.12788e+06	4.60597e-05	1.22082	Up
Deoxycytidine	pos	HMDB0000014	885597	990409	1015329	317256	265839	270080	9.40012e-05	1.21767	Up
Sedoheptulose 1,7-Bisphosphate	neg	HMDB0060274	6.17487e+06	5.66435e+06	5.59167e+06	2.80793e+06	2.75156e+06	2.68758e+06	8.10794e-05	1.21846	Up
N-Acetyl-D-Tryptophan	neg	HMDB0013713	616682	626980	600242	455659	430194	437676	8.95128e-05	1.21939	Up
Ala-Ala	pos	HMDB0028680	2.09957e+06	2.05371e+06	2.02156e+06	1.60031e+06	1.64452e+06	1.65922e+06	0.000123265	1.21695	Up
Gamma-Linolenyl Carnitine; Alpha-Linolenyl Carnitine(C18:3)	pos	HMDB0006319	5.68021e+06	5.97495e+06	5.47225e+06	3.48861e+06	3.23645e+06	3.36616e+06	0.00013557	1.21771	Up
Dephospho-CoA	pos	HMDB0001373	3.7682e+06	3.71858e+06	3.50254e+06	1.85704e+06	1.67856e+06	1.46586e+06	0.000138275	1.21785	Up
5'-Phosphoribosyl-N-Formylglycinamide	neg	HMDB0001308	2607735	2691696	2763093	1493509	1391584	1209658	0.000150448	1.21581	Up
Nicotinic Acid	pos	HMDB0001488	10842710	9424771	10814020	3467920	3516621	2840685	0.000163059	1.21668	Up
Inosine 5'-Monophosphate (IMP, Inosinic Acid)	pos	HMDB0000175	2.8502e+06	2.74426e+06	2.46977e+06	999855	802331	776296	0.000164737	1.21721	Up
Val-Val	pos	HMDB0029140	9.12162e+06	1.01555e+07	9.28692e+06	4.69529e+06	3.71813e+06	4.16369e+06	0.00023777	1.21438	Up
L-Lysine	pos	HMDB0000182	8.57113e+07	8.68813e+07	8.15164e+07	5.52031e+07	4.92968e+07	4.78633e+07	0.000257131	1.21495	Up
Choline	pos	HMDB0000097	8.66838e+09	8.7606e+09	8.41493e+09	6.9915e+09	6.65078e+09	6.63379e+09	0.000284002	1.21451	Up
Uridine 5'-Monophosphate	pos	HMDB0000288	5.45499e+06	5.23002e+06	5.21087e+06	4.11289e+06	3.83984e+06	3.90525e+06	0.00029108	1.2131	Up
Threonic Acid	neg	HMDB0000943	2.04416e+07	1.77642e+07	1.91165e+07	9.45635e+06	7.88993e+06	8.79687e+06	0.000316209	1.20994	Up
Acylcarnitine(20:3)	pos	HMDB0241579	4.36729e+06	4.4665e+06	4.00911e+06	2.56349e+06	2.4792e+06	2.65773e+06	0.000318923	1.21404	Up
Elaidic Carnitine(C18:1)	pos	HMDB0006464	4.11527e+08	4.32631e+08	3.93245e+08	2.7948e+08	2.64638e+08	2.63473e+08	0.000329837	1.21284	Up
Lumichrome	pos	HMDB0254199	7.98501e+06	8.49889e+06	7.81094e+06	5.3167e+06	5.40688e+06	4.93731e+06	0.000333733	1.21012	Up
Flavin Mononucleotide	neg	HMDB0001520	922975	842286	862402	558771	550069	504049	0.000334632	1.21287	Up
3-Hydroxyhexadecanoylcarnitine	pos	HMDB0013336	4.41043e+06	3.82883e+06	4.2455e+06	2.17406e+06	1.77167e+06	1.79683e+06	0.000486498	1.20898	Up
9,12-Hexadecadienoylcarnitine(C16:2)	pos	HMDB0013334	1.56328e+07	1.63521e+07	1.4599e+07	1.00349e+07	9.06513e+06	9.30965e+06	0.00049474	1.21092	Up
Citrulline	pos	HMDB0000904	9.46405e+06	9.16674e+06	8.45673e+06	5.97592e+06	5.61886e+06	5.41807e+06	0.000592513	1.20983	Up
Trans-Hexadec-2-Enoyl Carnitine(C16:1)	pos	HMDB0006317	3.31013e+08	3.39073e+08	3.02545e+08	2.20239e+08	2.07598e+08	2.0666e+08	0.000696265	1.2085	Up
Furazolidone	pos	HMDB0014752	9.5555e+06	1.02371e+07	9.60774e+06	7.33595e+06	6.65595e+06	6.75476e+06	0.000696361	1.2057	Up
L-Acetylcarnitine(C2:0)	pos	HMDB0000201	5.3161e+08	5.5852e+08	4.97934e+08	3.59061e+08	3.29709e+08	3.28664e+08	0.000703604	1.20758	Up
L-Pipecolic Acid	pos	HMDB0000716	32996679	34191218	30141046	20013201	16953911	17699690	0.000715676	1.2083	Up
Cytidine 5'-Diphosphocholine	pos	HMDB0001413	1.17154e+07	1.22586e+07	1.17659e+07	9.60042e+06	9.28469e+06	8.8114e+06	0.000734733	1.20229	Up
6-Phosphogluconic Acid	neg	HMDB0001316	5.12576e+06	4.1962e+06	4.29924e+06	1.84439e+06	1.79976e+06	1.88361e+06	0.000795382	1.20032	Up
Pentadecanoylcarnitine(C15:0)	pos	HMDB0062517	2.12126e+07	2.16332e+07	1.93892e+07	1.4329e+07	1.31052e+07	1.2978e+07	0.00086007	1.20659	Up
Linoleyl Carnitine, Linoelaidyl Carnitine(C18:2)	pos	HMDB0006461	3.7118e+07	3.84585e+07	3.36397e+07	2.37215e+07	2.1567e+07	2.20674e+07	0.000900057	1.2062	Up
Myristoylcarnitine(C14:0)	pos	HMDB0005066	2.41063e+08	2.45109e+08	2.20071e+08	1.66293e+08	1.58622e+08	1.5358e+08	0.000907079	1.20598	Up
Deoxyinosine	pos	HMDB0000071	2.55248e+07	2.55769e+07	2.38833e+07	1.97826e+07	1.85895e+07	1.83492e+07	0.00102192	1.20505	Up
Riboflavin(VB2)	pos	HMDB0000244	6.78196e+06	6.91442e+06	6.44855e+06	4.73533e+06	4.05594e+06	4.69677e+06	0.0010388	1.2043	Up
L-Arginine	pos	HMDB0000517	7.335e+08	7.63826e+08	7.15007e+08	5.57842e+08	4.8866e+08	4.92933e+08	0.00107129	1.20333	Up
Lauroylcarnitine(C12:0)	pos	HMDB0002250	4.2772e+07	4.51446e+07	4.0194e+07	3.07671e+07	3.07165e+07	3.02396e+07	0.0010859	1.20284	Up
Methylguanidine	pos	HMDB0001522	2.60825e+06	2.63253e+06	2.55024e+06	1.8997e+06	2.12126e+06	1.93428e+06	0.00110906	1.20271	Up
Deoxyadenosine	pos	HMDB0001983	1531730	1577192	1207063	275780	480574	299716	0.00123138	1.20279	Up
Phosphoric Acid	neg	HMDB0002142	1.4019e+08	1.37737e+08	1.36816e+08	1.06561e+08	9.01207e+07	1.00117e+08	0.00129661	1.20109	Up
Niacinamide (VB3)	pos	HMDB0001406	4.26933e+08	4.09646e+08	3.78412e+08	2.91746e+08	2.82721e+08	2.91265e+08	0.00130503	1.19982	Up
Adenylsuccinic Acid	neg	HMDB0000536	1440204	1509927	1121040	383542	422149	338600	0.0013309	1.20195	Up
Xanthosine 5'-Monophosphate	neg	HMDB0001554	2.6918e+06	2.50814e+06	2.36637e+06	1.45238e+06	1.45633e+06	1.10123e+06	0.00141383	1.20146	Up
Dl-Palmitoylcarnitine	neg	HMDB0000222	6.22326e+06	5.65266e+06	5.97819e+06	4.05692e+06	3.69583e+06	3.15622e+06	0.00170844	1.19909	Up
Cis-5-Tetradecenoylcarnitine(C14:1)	pos	HMDB0002014	9.04074e+07	9.20997e+07	8.15421e+07	6.43457e+07	6.02154e+07	6.08809e+07	0.00173072	1.19895	Up
NAD(Nicotinamide Adenine Dinucleotide)	neg	HMDB0000902	1.18703e+08	1.08426e+08	9.94441e+07	6.52525e+07	6.91757e+07	6.57307e+07	0.00178477	1.19562	Up
S-Adenosylmethioninamine	pos	HMDB0000988	1.79226e+07	1.93516e+07	1.94012e+07	1.36376e+07	1.09907e+07	1.16804e+07	0.00186691	1.1954	Up
Cytosine	pos	HMDB0000630	16407153	15197753	15075259	5163733	4403086	8437981	0.00186904	1.18888	Up
METHACHOLINE-like	pos	HMDB0015654	1.3877e+08	1.35759e+08	1.29416e+08	1.12552e+08	1.04647e+08	1.03766e+08	0.00213687	1.19583	Up
FAD(Flavin Adenine Dinucleotide)	neg	HMDB0001248	4.56367e+06	4.15071e+06	4.09077e+06	3.1729e+06	2.97128e+06	2.80459e+06	0.00215734	1.19353	Up
Glycerophosphoglycerol	pos	HMDB0240316	2.23141e+07	2.35805e+07	2.20041e+07	1.83386e+07	1.69157e+07	1.62374e+07	0.0022285	1.1894	Up
Deoxyuridine	pos	HMDB0000012	4.00577e+06	3.76015e+06	3.80631e+06	3.15923e+06	2.83811e+06	3.06955e+06	0.00236781	1.1854	Up
Adenosine	pos	HMDB0000050	4.29043e+08	4.33703e+08	3.88174e+08	3.24863e+08	3.06199e+08	3.09484e+08	0.0026593	1.19264	Up
N-Amidino-L-Aspartate	pos	HMDB0003157	1.86891e+07	1.60668e+07	1.65646e+07	1.15156e+07	9.6544e+06	9.31752e+06	0.00276108	1.1876	Up
Indole-3-Acetic Acid	pos	HMDB0000197	1.03529e+08	1.05289e+08	9.85417e+07	8.75649e+07	8.07619e+07	8.27148e+07	0.00278276	1.19178	Up
delta-Guanidinovalericacid	pos	HMDB0250978	2.44544e+06	2.44504e+06	2.42541e+06	2.12092e+06	1.89634e+06	1.92675e+06	0.00293557	1.19089	Up
PC(16:0/18:1)+HCO3	neg	HMDB0007972	38594465	36191595	37886814	31401019	27722300	28191042	0.00339405	1.18587	Up
Met-Val	neg	HMDB0028986	670966	604894	603088	479836	414601	432735	0.00341725	1.18113	Up
Acylcarnitine(19:1)	pos	HMDB0241563	3.1182e+06	3.19856e+06	3.12933e+06	2.40674e+06	1.87221e+06	1.89907e+06	0.00344012	1.18705	Up
Lys-Asn	pos	HMDB0028946	2.51503e+06	1.99925e+06	2.6117e+06	874151	1.24052e+06	940218	0.00356697	1.18485	Up
5'-Methylthioadenosine	pos	HMDB0001173	3.27745e+08	3.35485e+08	3.06341e+08	2.27092e+08	2.4048e+08	2.60812e+08	0.00359075	1.18602	Up
CDP-Ethanolamine	pos	HMDB0001564	2.54634e+06	2.39758e+06	2.3131e+06	1.93451e+06	1.68658e+06	1.81979e+06	0.00360693	1.18101	Up
5-Hydroxytryptophol	pos	HMDB0001855	1.07097e+07	1.0546e+07	9.76472e+06	8.51192e+06	7.91886e+06	8.33724e+06	0.00361013	1.1848	Up
Glycerol 2-Phosphate	pos	HMDB0002520	2.37125e+06	2.22053e+06	2.10782e+06	1.75554e+06	1.55563e+06	1.65674e+06	0.00380435	1.17987	Up
2-Ethylacrylylcarnitine, Tiglylcarnitine	pos	HMDB0240764	9.94157e+06	9.11169e+06	9.52301e+06	7.38499e+06	6.1901e+06	7.1427e+06	0.00387448	1.17424	Up
4-Pyridoxic Acid	neg	HMDB0000017	1.29986e+06	1.21099e+06	1.17437e+06	1.00167e+06	1.02361e+06	1.00227e+06	0.00446035	1.17527	Up
Phenylacetylglycine	pos	HMDB0000821	6.65099e+06	6.91304e+06	6.15608e+06	5.23319e+06	5.30828e+06	5.39518e+06	0.00512269	1.17963	Up
N-Acetylhistamine	pos	HMDB0013253	5.63335e+06	5.2121e+06	4.69358e+06	2.99188e+06	3.69115e+06	3.20381e+06	0.00527658	1.17805	Up
Acylcarnitine(13:0)	pos	HMDB0241308	4.81226e+06	4.77164e+06	4.13515e+06	3.4169e+06	3.29174e+06	3.11136e+06	0.00534413	1.17891	Up
L-Leucine	pos	HMDB0000687	5.48547e+08	5.49244e+08	5.0618e+08	4.54535e+08	4.23387e+08	4.09104e+08	0.00568962	1.17688	Up
3-Hydroxyisovalerylcarnitine	pos	HMDB0061189	1.11997e+07	1.12102e+07	9.30182e+06	7.40147e+06	6.31604e+06	6.51811e+06	0.00593246	1.17634	Up
S-Adenosylmethionine	pos	HMDB0001185	1.60524e+08	1.68472e+08	1.54344e+08	1.17453e+08	7.82459e+07	8.02473e+07	0.00668152	1.17181	Up
Uridine 5'-Diphosphoglucuronic Acid	pos	HMDB0000935	478874	414864	390095	169880		202141	0.00683292	1.12132	Up
Coenzyme A	neg	HMDB0001423	9393834	8463083	9487514	6861684	7131394	5969324	0.00684612	1.1728	Up
4-Guanidinobutanoic Acid	pos	HMDB0003464	7.54309e+07	7.65964e+07	6.78678e+07	5.91781e+07	5.12972e+07	5.07714e+07	0.00713877	1.1712	Up
Thymidine	neg	HMDB0000273	1.32675e+06	1.71013e+06	1.72073e+06	357064	878405	503071	0.00762025	1.15426	Up
N-Acetyl-L-Phenylalanine	neg	HMDB0000512	944178	834405	798147	653416	631569	587405	0.00809579	1.16219	Up
PG(16:0_16:0)	neg	HMDB0010570	8.68904e+06	8.73585e+06	1.27064e+07	3.77145e+06	3.03377e+06	3.59929e+06	0.00821263	1.16769	Up
Acetyl-CoA	neg	HMDB0001206	1961829	2239878	2026011	1314109	740699	1257504	0.00841214	1.16711	Up
Cytidine	neg	HMDB0000089	841752	814648	741252	658071	578985	572693	0.00854881	1.16623	Up
N-Acetyl-L-Tyrosine Ethyl Ester	pos	HMDB0341346	2.04123e+06	1.69214e+06	1.92577e+06		985593	706293	0.00855803	1.18765	Up
LysoPG(16:0)	neg	HMDB0240601	21364448	16280819	22756214	11318296	9538586	10455725	0.00885778	1.15408	Up
2-Aminoheptanedioic acid	pos	HMDB0034252	6.63892e+06	9.12639e+06	7.33949e+06	3.89275e+06	3.67246e+06	4.62062e+06	0.0101544	1.15073	Up
Indolelactic Acid	neg	HMDB0000671	559085	476331	504287	408150	352938	379675	0.0102208	1.13874	Up
Acylcarnitine(20:1)	pos	HMDB0241572	8.22147e+06	8.16457e+06	7.42979e+06	6.84449e+06	6.10297e+06	6.11764e+06	0.0109836	1.15879	Up
8-Hydroxyguanosine	pos	HMDB0002044	1.36439e+07	1.38243e+07	1.22569e+07	8.55294e+06	1.00417e+07	1.06343e+07	0.0115714	1.15497	Up
L-Phenylalanine	pos	HMDB0000159	2.33532e+08	2.38326e+08	2.15465e+08	1.99892e+08	1.85688e+08	1.79186e+08	0.011602	1.15443	Up
Indoleacrylic Acid	pos	HMDB0000734	5.97313e+07	6.18277e+07	5.55991e+07	5.11934e+07	4.87467e+07	4.59225e+07	0.0118562	1.1497	Up
L-Tryptophan	pos	HMDB0000929	4.10214e+07	4.28085e+07	3.85424e+07	3.54768e+07	3.30585e+07	3.12525e+07	0.012382	1.14685	Up
Linoleic Acid	neg	HMDB0000673	1546861003	1405649317	1589164901	1243828045	1207833614	1306366786	0.0139283	1.12651	Up
Sphingosine-1-Phosphate	pos	HMDB0000277	2.09632e+06	2.01807e+06	1.94281e+06	1.79754e+06	1.53577e+06	1.5732e+06	0.0145484	1.14734	Up
N-Formylmethionine	neg	HMDB0001015	1.56301e+06	1.5249e+06	1.77121e+06	1.25858e+06	1.28567e+06	1.03986e+06	0.0176373	1.13414	Up
PC(18:0/18:2)+HCO3	neg	HMDB0008039	30832008	30961557	39005999	23318678	24087116	21384491	0.0193835	1.13338	Up
LysoPC(18:1e)	pos	HMDB0013122	8.18642e+06	8.12728e+06	7.96147e+06	7.41941e+06	6.29071e+06	6.29473e+06	0.0202851	1.13455	Up
Biotinamide	pos	HMDB0001458	1.11389e+07	6.98964e+06	9.75134e+06	3.04339e+06	5.43598e+06	3.93196e+06	0.0214055	1.11366	Up
Adenosine Diphosphate Ribose	pos	HMDB0001178	1.06713e+06	889440	824519	678903	662253	602053	0.0214612	1.11994	Up
Val-Ser	pos	HMDB0029136	1.32818e+06	1.45203e+06	1.39642e+06	1.21488e+06	929010	951334	0.0216128	1.12304	Up
Biotin	neg	HMDB0000030	9.19544e+06	9.71911e+06	8.76345e+06	4.61371e+06	7.58825e+06	4.86275e+06	0.0234519	1.11658	Up
Tetracosanoic Acid	neg	HMDB0002003	3.19323e+07	3.03195e+07	2.77018e+07	2.62937e+07	2.36609e+07	2.44611e+07	0.0237657	1.12033	Up
Pregnenolone	neg	HMDB0000253	1.16571e+06	1.084e+06	1.20049e+06	726808	999413	791232	0.0252346	1.12424	Up
Carnosine	pos	HMDB0000033	1.22511e+07	1.28678e+07	1.16212e+07	1.11094e+07	9.68341e+06	9.29171e+06	0.0281634	1.10937	Up
Decanoylcarnitine(C10:0)	pos	HMDB0000651	1.13661e+07	1.12055e+07	9.7285e+06	8.52624e+06	9.23806e+06	8.96636e+06	0.0296624	1.11497	Up
Thiamine	pos	HMDB0000235	4.61459e+08	4.8947e+08	4.48272e+08	4.24909e+08	3.4612e+08	3.76178e+08	0.0318485	1.11036	Up
N-Palmitoylsphingosine	neg	HMDB0061712	343648688	261937574	237862176	196891629	133728266	162998540	0.0340376	1.0787	Up
L-Valine	pos	HMDB0000883	121621853	105702979	103322984	93959411	91959411	81911759	0.0377376	1.09408	Up
4,8-Dimethylnonanoyl Carnitine	pos	HMDB0006202	1.13525e+06	1.22459e+06	924240	806396	784192	514434	0.0384722	1.08383	Up
Hydroxybutyrylcarnitine	pos	HMDB0013127	5.95926e+06	6.70163e+06	5.78401e+06	5.50538e+06	4.60774e+06	4.61567e+06	0.039029	1.08177	Up
5-(2-Hydroxyethyl)-4-methylthiazole	pos	HMDB0032985	1.72742e+08	1.8412e+08	1.67283e+08	1.61276e+08	1.31177e+08	1.37279e+08	0.0393716	1.09447	Up
Phosphocreatine	pos	HMDB0001511	4.74185e+07	4.71061e+07	4.37292e+07	4.22294e+07	3.28039e+07	3.66648e+07	0.0411171	1.09538	Up
N-Acetylneuraminic Acid	neg	HMDB0000230	3.98812e+06	3.1553e+06	4.11662e+06	1.99757e+06	3.11375e+06	1.99569e+06	0.0445632	1.09123	Up
Gly-Arg	pos	HMDB0028835	1.96415e+06	2.61491e+06	2.22094e+06	1.88668e+06	1.35348e+06	1.29543e+06	0.0474201	1.04455	Up
Arachidonic Acid	neg	HMDB0001043	69802216	50814043	69944458	49267827	39937045	43470705	0.0492137	1.04978	Up
Alpha-Ketoglutaric Acid	neg	HMDB0000208	8.94405e+07	8.79631e+07	8.88914e+07	1.48712e+08	1.43219e+08	1.40694e+08	2.10062e-05	1.22256	Down
Succinate Semialdehyde	neg	HMDB0001259	6.94168e+07	7.00402e+07	7.2639e+07	1.14138e+08	1.12682e+08	1.09022e+08	2.2148e-05	1.22204	Down
Lactate	neg	HMDB0000190	1.52285e+08	1.57502e+08	1.60586e+08	2.34434e+08	2.31419e+08	2.22863e+08	6.6841e-05	1.21873	Down
Caproylcholine	pos	HMDB0013224	9.42999e+07	9.70031e+07	8.64882e+07	1.38941e+08	1.41507e+08	1.43246e+08	0.000137394	1.21803	Down
N-Acetyl-L-Aspartic Acid	neg	HMDB0000812	4.60776e+07	4.61795e+07	4.62864e+07	6.2885e+07	6.0771e+07	5.90597e+07	0.000185316	1.21609	Down
L-Threonine	neg	HMDB0000167	4.99004e+06	4.82671e+06	4.88621e+06	6.46163e+06	6.25367e+06	6.65653e+06	0.000244811	1.21181	Down
Fumarate	neg	HMDB0000134	2.36119e+08	2.25841e+08	2.30926e+08	2.80765e+08	2.8163e+08	2.72838e+08	0.000311874	1.21389	Down
Propenoylcarnitine	pos	HMDB0013124	3.96772e+06	4.17788e+06	3.97865e+06	5.81405e+06	6.08995e+06	6.38021e+06	0.000316571	1.2141	Down
Succinate	neg	HMDB0000254	2.47352e+07	2.293e+07	2.2076e+07	3.57585e+07	3.41562e+07	3.37146e+07	0.000349979	1.2128	Down
Glycodeoxycholic Acid	neg	HMDB0000631	4048471	4055631	3933340	5338787	4995668	5121932	0.000452071	1.21191	Down
L-Serine	neg	HMDB0000187	4.83606e+06	4.40269e+06	4.65961e+06	6.85308e+06	6.39868e+06	6.92509e+06	0.000541947	1.20464	Down
Citrate	neg	HMDB0000094	8.25385e+07	8.09642e+07	8.06424e+07	9.88531e+07	1.03385e+08	9.74851e+07	0.000590748	1.20959	Down
3-Furoic Acid	neg	HMDB0000444	2.08552e+07	2.0801e+07	2.05039e+07	2.75346e+07	2.60274e+07	2.55945e+07	0.000692719	1.20832	Down
Glu-Gln	pos	HMDB0028817	1.09005e+06	975796	806578	2.99418e+06	2.65861e+06	2.42538e+06	0.000711983	1.20836	Down
Taurodeoxycholic acid	neg	HMDB0000896	3797890	3478519	3509684	4812862	4836458	4519744	0.00143264	1.20093	Down
7-Methylguanine	pos	HMDB0000897	4.5361e+06	4.64358e+06	4.21847e+06	5.63588e+06	5.64378e+06	5.44417e+06	0.00150534	1.19916	Down
N1,N12-Diacetylspermine	pos	HMDB0002172	2.9985e+07	2.9601e+07	2.81787e+07	4.45179e+07	4.017e+07	3.96044e+07	0.00178344	1.19844	Down
LysoPE(20:2)	neg	HMDB0011483	4.81482e+06	4.24313e+06	4.36745e+06	7.19133e+06	6.82401e+06	6.28898e+06	0.00187615	1.19775	Down
LysoPC(15:0)+HCO3	neg	HMDB0010381	4.03475e+06	3.66397e+06	3.83085e+06	6.47419e+06	5.8429e+06	5.55339e+06	0.00193857	1.19743	Down
2-Hexenoylcarnitine	pos	HMDB0013161	8.42896e+06	8.55647e+06	7.614e+06	1.10132e+07	1.02986e+07	1.06997e+07	0.00237124	1.1943	Down
PS(18:0_20:4)	neg	HMDB0012383	2.63133e+07	3.17808e+07	4.05366e+07	6.68286e+07	6.11631e+07	6.12019e+07	0.00267765	1.18906	Down
Glycerylphosphorylethanolamine	pos	HMDB0000114	2.63786e+07	2.67123e+07	2.52344e+07	3.64195e+07	3.32059e+07	3.27679e+07	0.00289729	1.19028	Down
N-Acetylglutamic Acid	neg	HMDB0001138	2.70003e+07	2.68698e+07	2.79385e+07	4.04512e+07	3.57702e+07	3.59843e+07	0.00291597	1.19081	Down
Succinylcarnitine	pos	HMDB0061717	785933	830887	732333	1.17509e+06	1.03708e+06	1.08889e+06	0.00300018	1.19034	Down
Delta-Tocopherol	neg	HMDB0002902	2.29874e+06	2.66003e+06	2.54618e+06	3.8683e+06	3.39777e+06	3.57833e+06	0.00304304	1.18614	Down
LysoPC(14:0)+HCO3	neg	HMDB0010379	2.54898e+06	2.45416e+06	2.36182e+06	3.70254e+06	3.14939e+06	3.56177e+06	0.0043338	1.17919	Down
PS(18:1_18:1)	neg	HMDB0012390	8.26644e+06	1.0903e+07	1.54542e+07	2.52004e+07	2.3827e+07	2.34358e+07	0.00433407	1.17883	Down
3 Alpha,7 Alpha,26-Trihydroxy-5Beta-Cholestane	neg	HMDB0012455	3.67599e+07	3.52799e+07	3.47254e+07	4.95503e+07	4.52789e+07	4.35657e+07	0.00496785	1.18052	Down
Adenine	neg	HMDB0000034	3195522	3561236	2693187	8406208	7776722	5964016	0.00544342	1.17065	Down
LysoPI(18:0)	neg	HMDB0240261	1.89223e+07	1.6285e+07	1.75688e+07	3.45639e+07	2.65172e+07	3.00904e+07	0.00640213	1.17068	Down
4-Imidazoleacetic Acid	neg	HMDB0002024	503077	415173	439378	810296	905155	691153	0.00651241	1.17323	Down
2-Ketohexanoic Acid	neg	HMDB0001864	6.82831e+06	6.23004e+06	5.85984e+06	7.7429e+06	7.99273e+06	7.72977e+06	0.00678643	1.167	Down
Nicotinamide Ribose	pos	HMDB0000855	1.07352e+07	1.25069e+07	1.10995e+07	1.68172e+07	1.49783e+07	1.48898e+07	0.00767331	1.15735	Down
Trans-Aconitic acid	neg	HMDB0000958	2.58791e+07	2.43554e+07	2.41423e+07	3.27261e+07	3.12193e+07	2.88398e+07	0.00814043	1.16786	Down
Heptanoylcarnitine(C7:0)	pos	HMDB0013238	9.33631e+06	9.89219e+06	8.75995e+06	1.36964e+07	1.2295e+07	1.1739e+07	0.0082634	1.1621	Down
PI(18:0_18:2)	neg	HMDB0009809	5.34229e+06	5.85085e+06	9.40963e+06	1.41848e+07	1.32789e+07	1.22883e+07	0.0101344	1.15726	Down
PI(18:1_20:4)	neg	HMDB0009845	4.23723e+07	4.26755e+07	5.32627e+07	8.71153e+07	7.0447e+07	7.04141e+07	0.0106697	1.15844	Down
Ala-Pro	pos	HMDB0028695	1.39333e+06	1.58139e+06	1.48771e+06	1.93698e+06	1.75462e+06	1.80381e+06	0.0110136	1.14525	Down
Pro-Ala	pos	HMDB0029010	1.39333e+06	1.58139e+06	1.48771e+06	1.93698e+06	1.75462e+06	1.80381e+06	0.0110136	1.14525	Down
L-A-Lysophosphatidylserine	pos	HMDB0240606	1.57338e+06	1.47989e+06	1.4283e+06	1.97087e+06	1.76299e+06	1.79015e+06	0.0111237	1.15562	Down
Cholesterol	neg	HMDB0000067	2.71601e+06	2.76855e+06	2.72725e+06	4.22913e+06	3.70623e+06	3.40455e+06	0.0124541	1.14866	Down
PI(16:0_18:2)	neg	HMDB0009784	4290990	4279542	5646474	10399313	7698965	8249204	0.0126551	1.15366	Down
Taurochenodeoxycholic Acid	neg	HMDB0000951	13700396	12857048	12807236	17914922	16544275	15286436	0.0130626	1.15246	Down
D-Glucosamine 6-Phosphate	neg	HMDB0001254	6.17947e+06	5.62669e+06	5.86417e+06	7.5856e+06	6.93003e+06	6.81621e+06	0.0133328	1.14849	Down
PI(16:0_20:4)	neg	HMDB0009789	11874581	12065196	15943346	24324863	19365315	20821614	0.0143225	1.14909	Down
PI(18:0_20:4)	neg	HMDB0009816	7.42149e+07	8.48822e+07	1.10036e+08	1.52858e+08	1.34468e+08	1.33073e+08	0.0152107	1.14048	Down
PS(16:0_20:4)	neg	HMDB0116750	3.70919e+06	3.85428e+06	5.64052e+06	1.074e+07	8.2286e+06	7.78291e+06	0.0152603	1.14369	Down
Spermidine	pos	HMDB0001257	9.81992e+08	1.33232e+09	1.41029e+09	1.83104e+09	1.98583e+09	1.73163e+09	0.0158009	1.11035	Down
LysoPC(16:1)+HCO3	neg	HMDB0010383	2.77657e+07	2.40609e+07	2.14373e+07	4.02743e+07	3.56991e+07	3.2466e+07	0.0158437	1.1451	Down
Calcidiol	neg	HMDB0003550	3.10284e+07	3.14494e+07	3.12057e+07	4.47818e+07	3.86644e+07	3.73542e+07	0.0169127	1.1392	Down
7A,12A-Dihydroxy-5B-Cholestan-3-One	neg	HMDB0006887	1.13275e+08	1.16856e+08	1.12939e+08	1.63718e+08	1.44367e+08	1.34888e+08	0.017793	1.13286	Down
N-Acetyl-Dl-Methionine	neg	HMDB0011745	2.33533e+06	2.13993e+06	2.20784e+06	3.60753e+06	2.97022e+06	2.86204e+06	0.0185163	1.13897	Down
Solanidine	pos	HMDB0003236	672990	897197	918599	1.55626e+06	1.19702e+06	1.25532e+06	0.0204981	1.12223	Down
LysoPC(18:0)+HCO3	neg	HMDB0010384	9.4942e+06	9.54773e+06	9.18909e+06	1.48693e+07	1.26566e+07	1.15738e+07	0.020633	1.12913	Down
L-Asparagine	neg	HMDB0000168	5.87384e+06	5.35066e+06	5.40348e+06	7.80947e+06	6.76837e+06	6.60672e+06	0.0210708	1.13228	Down
Hexanoylcarnitine(C6:0)	pos	HMDB0000756	9.30011e+07	9.61175e+07	8.86492e+07	1.22023e+08	1.07668e+08	1.06992e+08	0.0214895	1.12879	Down
PS(18:0_18:1)	neg	HMDB0112289	5714344	7259523	10686482	12968312	14579547	13174781	0.0215808	1.12156	Down
PG(20:4_22:6)	neg	HMDB0116613	5.58859e+06	4.7255e+06	5.78227e+06	9.05136e+06	7.10463e+06	7.43411e+06	0.0216994	1.12912	Down
LysoPE(18:1)	pos	HMDB0011475	2.98827e+07	2.78344e+07	2.80512e+07	3.80899e+07	3.29268e+07	3.36936e+07	0.0219714	1.1282	Down
PG(18:2_18:2)	neg	HMDB0010650	966799	227850	600880	2.54707e+06	1.44768e+06	1.94774e+06	0.0225263	1.11244	Down
Stearoylethanolamide	pos	HMDB0013078	3.97362e+06	4.13563e+06	4.14883e+06	5.50961e+06	4.71061e+06	4.79565e+06	0.0239721	1.12346	Down
LysoPE(16:1)	neg	HMDB0011504	1.77346e+07	1.54602e+07	1.48653e+07	2.27197e+07	2.03729e+07	1.91952e+07	0.0249278	1.1226	Down
N-Acetyl-D-Glucosamine-6-Phosphate	neg	HMDB0001062	7.38074e+06	7.17571e+06	6.97586e+06	9.47883e+06	8.54076e+06	8.05298e+06	0.0252634	1.12288	Down
LysoPE(18:0)	pos	HMDB0011129	1.368e+07	1.28744e+07	1.29421e+07	1.94814e+07	1.61782e+07	1.59159e+07	0.0266842	1.12173	Down
Tyr-Lys	pos	HMDB0029110	1.7053e+06	1.68891e+06	1.57232e+06	2.25454e+06	2.05775e+06	1.85974e+06	0.0296665	1.11027	Down
LysoPC(20:2)	pos	HMDB0010392	5.26928e+06	4.80561e+06	4.2952e+06	7.40028e+06	6.0345e+06	6.11338e+06	0.0301953	1.11345	Down
LysoPC(20:1)	pos	HMDB0010391	8.411e+06	8.36988e+06	7.82514e+06	1.20426e+07	9.93934e+06	9.87468e+06	0.0304844	1.1138	Down
Ketoleucine	neg	HMDB0000695	7291666	6625825	6817119	9415511	8513785	7796501	0.0307322	1.11419	Down
Creatine	neg	HMDB0000064	1.53321e+06	2.21689e+06	2.21388e+06	2.76257e+06	2.67821e+06	3.12408e+06	0.0308683	1.10449	Down
PG(18:2_22:6)	neg	HMDB0010659	8.94963e+06	8.27649e+06	9.46607e+06	1.51196e+07	1.12716e+07	1.21164e+07	0.0318162	1.11181	Down
LysoPE(20:3)	neg	HMDB0011484	1.70307e+07	1.54791e+07	1.45676e+07	2.47958e+07	1.95382e+07	2.01896e+07	0.0321777	1.10984	Down
LysoPS(18:1)	neg	HMDB0240603	16159472	12702184	16205931	27804678	19000283	26490934	0.0341799	1.08566	Down
Cortisol	neg	HMDB0000063	1607187	1650095	1368754	2231089	1783169	2119804	0.0351768	1.10281	Down
LysoPC(18:2)+HCO3	neg	HMDB0010386	7.3168e+06	7.63082e+06	6.73069e+06	9.42291e+06	8.72788e+06	8.02669e+06	0.035753	1.09205	Down
SM(d18:1/14:0)	pos	HMDB0012097	5.26089e+07	5.26487e+07	5.17703e+07	1.04759e+08	7.03322e+07	7.79279e+07	0.0375498	1.10252	Down
LysoPI(18:1)	neg	HMDB0061693	17889099	13235055	17698353	25928904	19621096	25196987	0.0434005	1.05472	Down
LysoPS(16:0)	neg	HMDB0240605	2631592	2030650	3446746	4793476	3557487	4728711	0.0447601	1.0752	Down
Tetradecanedioic Acid	neg	HMDB0000872	3.08221e+06	3.24547e+06	3.15427e+06	4.26217e+06	3.50765e+06	4.67542e+06	0.0458318	1.0778	Down
Cytidine 5'-Monophosphate	neg	HMDB0000095	736636	980124	1073072	2092084	1538742	1313400	0.046488	1.06618	Down
Azelaic Acid	pos	HMDB0000784	6.40548e+06	5.63031e+06	6.39318e+06	6.97662e+06	9.06093e+06	7.95134e+06	0.0472486	1.08661	Down
LysoPE(22:6)	neg	HMDB0011496	2.53459e+07	2.28713e+07	2.16328e+07	3.55637e+07	2.68103e+07	3.07249e+07	0.0482651	1.07627	Down
Capric Acid	neg	HMDB0000511	1.17449e+07	1.03353e+07	1.03292e+07	1.57822e+07	1.20659e+07	1.46038e+07	0.0485538	1.06186	Down
FA(22:2)	neg	HMDB0244521	4.80399e+06	4.39484e+06	4.66414e+06	7.53926e+06	5.50404e+06	6.02603e+06	0.0493065	1.08299	Down
Pro-Gln	pos	HMDB0029015	4.21502e+06	4.12023e+06	3.87217e+06	5.45744e+06	4.85745e+06	4.46167e+06	0.049328	1.08085	Down
