# Supplementary material for: SIRT4 Controls Acetyl-CoA Synthesis to Promote Stemness and Invasiveness of Hepatocellular Carcinoma through Deacetylating MCCC2
Source: Int J Biol Sci. 2025 Apr 21;21(7):2973–90. doi: 10.7150/ijbs.99004 (PMC12080386; doi:10.7150/ijbs.99004)
Supplement: Supplementary file 1 — Supplementary figures and tables. [file ijbsv21p2973s1.zip › Supplementary Materials/Supplementary Table S5.xlsx]

## Sheet: Sheet1
Table S5. The differentially expressed genes (DEG) in Huh-7 cells overexpressing MCCC2-K269R compared with the MCCC2-K269Q ones
GeneName	K269Q-1	K269Q-2	K269R-1	K269R-2	pvalue
HSPA8	19281.1	18603.4	64046.5	66407.1	6.49661e-297
DNAJA1	3130.32	3197.26	9527.46	10406.5	4.53128e-152
CFH	3089.16	3140.14	688.822	728.229	1.67658e-145
RELN	11507.1	11852.7	4316.69	4049.07	7.33675e-144
CYP1A1	198.416	191.907	1612.98	1376.63	1.02356e-112
COL2A1	244.853	213.329	1535.61	1421.41	4.57193e-107
NDRG1	8093.88	8246.65	3417.25	3352.97	9.01907e-107
ANPEP	6108.67	6289.2	2191.12	1915.98	2.02613e-106
SLC17A8	16.8864	26.7778	902.669	966.754	6.47705e-104
HSPH1	2549.85	2465.34	6491.7	7260.87	4.14011e-96
METTL7A	3539.82	3617.67	1249.77	1242.27	9.25092e-95
PCSK9	4602.61	4454.03	1722.59	1634.62	1.32018e-93
GSN	14720.8	14413.6	6610.98	5952.4	2.10671e-89
SLC7A5	2657.5	2364.48	6569.07	6282.44	6.28431e-83
HSP90AA1	21005.7	21017.9	43480.7	49181.8	1.31829e-81
CFI	1518.72	1595.95	335.277	377.745	2.09125e-81
MAT2A	4871.74	4880.69	9868.11	9690.9	2.05942e-75
CDH1	6225.82	6413.27	2936.9	2934.34	8.98245e-74
GLUD1	17717	17929.5	9163.17	9613.02	4.05135e-71
HPN	1248.54	1283.55	290.144	224.894	1.29713e-69
CCDC86	1887.06	1813.75	4490.78	4180.5	2.66964e-66
MT-ND2	44519	44418.9	79293	75944.2	6.21244e-66
FTCD	1202.1	1254.09	307.337	267.731	7.64933e-66
NEO1	184.695	150.848	962.847	907.366	5.961e-65
KIF12	2369.38	2443.92	855.386	719.467	1.75921e-64
PFKFB4	807.383	831.895	145.072	127.537	1.32939e-63
HSPA1B	309.233	328.474	1213.23	1277.32	2.2865e-63
HAVCR1	4918.18	5258.26	2353.39	2295.67	3.47665e-63
ITGA5	1895.5	1897.65	656.584	620.163	3.83002e-63
TF	108910	110320	65115.8	62066	2.4661e-62
ASGR1	3212.65	3168.7	1270.18	1069.95	8.94543e-62
BNIP3	3839.55	3971.14	1597.94	1743.66	1.14009e-61
MT2A	71.7674	83.011	660.883	614.322	3.81948e-61
SLC1A3	370.446	320.44	1276.63	1328.92	3.21223e-60
DNAJB1	2383.1	2284.14	4815.31	4995.38	2.76607e-59
ODC1	5197.86	5153.82	9783.21	10760.9	4.13413e-58
GOLGA2B	3940.87	4130.02	1880.56	1786.5	7.52504e-58
FABP1	11102.8	11144	6211.22	6229.87	4.53563e-57
SLC6A4	862.264	861.351	192.354	145.062	1.65665e-53
STIP1	3478.61	3475.75	6446.56	6660.18	4.41304e-53
CST3	2444.31	2322.52	4731.49	4858.11	1.4385e-52
ADH6	2150.91	2213.63	898.371	844.084	4.15448e-52
DDX21	3210.53	3067.84	5937.2	6058.52	1.30176e-51
VIM	7510.24	7362.1	3954.55	4106.51	1.45087e-51
WSB1	5430.05	5332.34	2812.24	2820.43	3.39905e-51
SRPRB	725.062	689.081	1863.37	1817.65	2.90862e-50
TGFBI	5520.81	5432.31	2845.56	2925.57	5.917e-50
LGSN	1701.31	1759.3	623.272	662.027	6.30232e-50
RCN1	834.823	825.647	1991.25	2187.61	1.99062e-48
SNHG1	2487.58	2481.4	4758.36	4710.12	5.09031e-48
IDH2	2715.55	2729.55	1263.74	1187.75	5.31652e-48
XPOT	4507.62	4433.5	7887.61	8420.39	9.38193e-48
UNKL	500.261	478.429	1412.03	1383.44	1.2268e-47
THBS1	975.192	890.807	2541.44	2235.31	1.49301e-47
SULT1E1	825.325	888.129	2073.99	2357.98	2.65618e-47
GZF1	450.657	408.807	1316.39	1259.8	5.23536e-46
EIF3B	4391.53	4328.18	7577.05	7675.61	5.76967e-46
MTND2P28	3696.02	3810.47	6775.39	6661.16	6.73824e-46
GAS2L3	3262.25	3210.65	1571.07	1595.68	6.90444e-46
SAT1	3946.15	3876.53	2020.26	1896.51	8.80504e-46
TBL1XR1	2487.58	2384.11	4591.79	4909.71	2.30951e-45
BCLAF1	4226.89	4364.77	7454.54	7698.98	7.29293e-45
AGT	12096	12204.4	7065.53	6345.72	1.37654e-44
NBR1	3939.82	4245.17	2034.23	2082.46	2.78241e-44
SQSTM1	5598.91	5476.94	9715.51	9311.21	4.07682e-44
CCNG2	1491.28	1492.41	441.663	550.066	6.86927e-44
SFPQ	6673.31	6564.12	11220	12302	1.04939e-43
MSMO1	4263.83	4372.81	2211.54	2314.17	1.09352e-43
ID1	2102.36	1844.09	4046.97	4099.7	8.87979e-43
NOP2	1273.87	1243.38	2865.97	2611.11	1.46422e-42
ST3GAL1	1089.18	1099.67	364.291	361.194	1.92991e-42
GSDMB	1234.82	1196.97	428.768	425.449	2.73527e-42
PSMD1	4408.42	4295.15	7407.26	7509.13	5.13506e-42
NOP58	1855.4	1870.87	3529.01	3668.41	1.18407e-41
CHORDC1	657.516	569.474	1602.24	1915.01	1.87867e-41
GJA1	2046.43	1879.8	3807.33	4120.14	2.47227e-41
AHNAK	28245.7	29078	17268.9	15255.8	3.78523e-41
SLC5A9	1059.62	1041.65	356.769	319.33	4.31614e-41
PDCD4	3029.01	3204.4	1491.55	1572.31	4.63214e-41
RBM14	1294.98	1320.14	2770.33	2635.45	8.59366e-41
CYCS	1849.07	1635.23	3539.75	3923.48	1.63208e-40
SUMF2	2497.08	2516.22	1218.6	1104.03	1.84878e-40
MT-ND1	35577.6	35197.6	55286.3	53320.4	8.08362e-40
NOP56	4595.22	4545.97	7812.39	7575.34	1.23333e-39
BRMS1	2816.87	2746.5	5240.85	4907.76	1.6765e-39
HMGCS1	25747.6	26236.8	16201.8	16912.8	2.59083e-39
MYH4	121.371	137.459	622.197	576.353	3.03677e-39
INSIG1	1766.74	1883.37	687.748	800.273	3.9688e-38
TXNIP	2272.28	2401.96	1132.63	1099.16	8.69561e-38
SLC30A1	470.71	407.914	1201.41	1228.64	1.14435e-37
LINC00263	1031.13	1129.13	375.038	372.877	1.21286e-37
NXT1	315.565	310.622	928.46	960.912	1.28306e-37
CDC25A	874.929	926.51	1983.72	1951.03	1.80797e-37
PHKA2	2655.39	2822.38	1384.09	1269.53	1.81823e-37
APOC3	2292.33	2493.9	1142.31	1015.43	1.86026e-37
GSTA1	507.649	483.785	1278.78	1261.74	3.6169e-37
PDCD11	2308.17	2345.73	4388.69	4121.12	3.83452e-37
CHD2	4601.56	4696.82	2674.69	2554.64	4.62628e-37
HNRNPAB	3434.28	3442.73	6017.79	6893.84	5.76151e-37
DKC1	1381.52	1374.59	2711.23	2671.47	9.5988e-37
SLC13A5	3434.28	3499.85	1883.78	1716.4	9.76114e-37
CLDN6	763.056	740.851	224.593	188.872	1.08591e-36
VCAN	1204.21	1196.97	2399.6	2393.03	4.60456e-36
HMGCS2	1912.39	1933.35	917.714	848.952	6.94054e-36
ATP10D	614.244	639.988	1575.37	1437.96	2.18967e-35
SIPA1L2	341.95	335.614	942.43	994.014	3.20366e-35
CALCOCO1	1266.48	1297.83	533.005	487.758	5.47745e-35
RAB37	855.931	906.873	298.74	280.388	5.81915e-35
SERPING1	1385.74	1369.24	564.168	446.868	7.56402e-35
FAM13A	2056.98	2197.56	1020.88	1022.25	8.32713e-35
RRP12	787.33	835.466	1926.77	1739.77	1.00002e-34
NCL	20041	19967.3	29590.4	30785.2	1.29842e-34
KLB	6596.27	6916.69	4064.16	4105.54	3.9348e-34
BNIP3L	1934.55	2005.65	880.102	964.806	7.49135e-34
ASNS	1845.9	1700.39	3299.04	3712.22	8.50736e-34
CLU	17016.3	16707.5	11198.5	10809.5	8.81891e-34
SERPINA6	2414.76	2535.85	1286.3	1220.86	1.00422e-33
DNHD1	695.51	766.736	225.667	207.37	3.33401e-33
GSTK1	2982.57	3000	1649.52	1597.63	3.78368e-33
ZNF160	1494.45	1588.81	674.853	693.181	4.70292e-33
URB2	440.103	396.311	1122.96	1073.85	5.08717e-33
DNAJC2	970.97	949.718	1932.14	2008.47	5.41447e-33
CCT2	4826.36	4641.48	7515.79	7778.81	1.30333e-32
UBTF	1977.82	1907.47	3668.71	3415.28	1.69951e-32
SLC38A1	4945.62	4752.16	7676.99	7947.24	1.88567e-32
CCT5	4894.96	4765.55	7618.96	7788.55	1.9587e-32
ADRM1	2600.51	2582.27	4866.89	4399.56	2.01168e-32
AMD1	1952.49	2071.71	3540.83	3714.16	2.8312e-32
HNRNPM	4758.81	4811.96	7491.08	7773.95	5.53894e-32
FGFR2	66.4904	69.6222	389.007	381.639	6.02565e-32
SMIM14	1917.67	1943.17	848.939	961.886	6.19952e-32
SLC7A1	1451.18	1478.13	2793.98	2668.55	9.86682e-32
UTP20	1812.13	1903.9	3299.04	3347.13	1.30389e-31
UBE2I	1426.9	1422.79	2604.85	2701.65	1.43325e-31
KCTD15	523.48	524.844	1237.95	1227.67	1.72527e-31
SEMA4G	5326.62	5511.75	3270.03	2944.07	1.75416e-31
LGALS3	1057.51	1104.14	2152.44	2102.91	2.46044e-31
TNPO1	2620.56	2487.65	4287.68	4551.43	5.96051e-31
SNHG15	469.654	448.081	1203.56	1086.5	1.13614e-30
SRSF3	5394.16	5330.56	8338.94	8280.2	1.35735e-30
FER1L4	532.978	558.762	151.519	126.564	1.801e-30
NGEF	1229.54	1213.03	529.781	521.833	2.57862e-30
C5	12446.4	12881.9	7651.2	8312.33	2.61406e-30
POLR1A	2458.03	2515.32	4389.77	4122.09	4.30432e-30
SULT1C2	1685.48	1695.92	769.418	841.163	6.90514e-30
PSMD11	4420.03	4408.51	6839.87	7129.44	8.3546e-30
ABCC3	2125.58	2338.59	1144.46	997.908	1.10125e-29
SLC3A2	3182.04	3049.99	5522.4	5068.4	1.1532e-29
CCT6A	6844.29	6746.21	10204.5	10711.2	1.249e-29
NOP14	1607.38	1687.89	2912.18	3006.38	1.29663e-29
CYP4F12	1730.86	1981.55	886.55	775.934	1.55915e-29
ACSS2	1391.02	1379.95	651.211	572.458	2.94875e-29
CYP4F3	1987.32	2125.26	1071.38	993.04	3.01358e-29
HOXD-AS1	653.294	616.781	1351.85	1465.22	4.06893e-29
ATF5	289.18	231.181	855.386	759.383	5.99691e-29
C3	22660.5	23282.4	15673.1	14478.9	7.78806e-29
ACTL6A	1707.64	1796.79	3055.11	3098.87	1.46575e-28
SERPINF2	12242.7	12582.9	7976.8	6936.68	1.50513e-28
EPS8L2	2198.4	2111.87	1156.28	1032.96	1.94626e-28
MYRF	5148.25	5103.84	3005.67	2475.78	2.37554e-28
MTHFD1L	756.724	798.87	1585.04	1608.34	2.90708e-28
DYNLL2	2751.43	2767.93	4430.6	4613.74	3.215e-28
TOMM40	2282.84	2190.42	4107.14	3731.69	3.24779e-28
TXNRD1	6544.55	6592.68	9773.54	9973.24	3.65506e-28
BCAT1	1786.8	1745.91	3012.12	3232.25	4.13972e-28
PSMD3	4145.62	4157.69	6528.23	6400.24	4.17315e-28
NT5E	1069.12	1028.27	1968.68	2062.99	4.33897e-28
FBXO2	557.253	489.14	133.251	143.115	5.16229e-28
SLC16A3	1380.47	1351.38	640.465	527.674	6.19909e-28
SLC39A5	1943	2040.46	1049.89	920.996	7.00058e-28
RBM12	2705	2879.5	4710	4542.67	8.78511e-28
C1RL	1441.68	1640.58	727.508	656.185	9.1993e-28
SRSF7	2530.86	2519.79	4120.04	4143.51	9.24282e-28
JAG1	1492.34	1260.34	2780.01	2636.42	1.0267e-27
SERPIND1	3379.4	3470.4	2043.9	1995.82	1.11301e-27
HNRNPR	3331.91	3250.82	5169.93	5454.9	1.1437e-27
NOLC1	3547.21	3621.24	5709.38	5598.02	1.15128e-27
DHX15	4869.63	4929.78	7441.65	7528.61	1.2634e-27
EIF3J	1277.04	1401.37	2445.8	2539.07	1.39223e-27
FSCN1	241.687	244.57	703.867	696.102	1.70337e-27
HSPA9	7868.03	7834.28	11540.2	12320.5	1.78656e-27
FAM115A	3330.85	3460.58	2033.15	1936.43	2.69187e-27
AGXT2	1037.46	1078.25	458.857	442	2.69552e-27
FAXDC2	1527.17	1566.5	779.089	718.494	2.85468e-27
NAV2	2420.04	2514.43	1391.61	1327.95	2.86712e-27
IKBKAP	6768.3	6928.3	4439.2	4471.6	4.21463e-27
RP11-159D12.2	678.624	686.403	238.563	230.736	4.52033e-27
NCLN	1557.77	1562.93	2924	2682.18	5.39451e-27
SRSF2	5743.5	5383.22	8633.39	8517.75	6.24331e-27
FGFR1	96.0416	102.648	436.29	403.057	7.70964e-27
SERPINA4	1150.39	1052.37	470.677	473.154	8.06717e-27
CPN2	1166.22	1214.82	552.348	488.731	8.9342e-27
IFRD1	922.422	806.903	1749.46	1768	9.23232e-27
TMPRSS6	868.596	844.392	337.426	256.049	1.10013e-26
FLRT3	937.197	847.07	1729.04	1893.59	1.2332e-26
MT1E	4.22161	6.24814	208.474	225.868	1.37618e-26
TTC14	846.433	789.051	1601.16	1840.04	1.38881e-26
CDK12	2498.14	2589.41	4293.05	4082.17	1.63723e-26
CTPS1	1084.95	1077.36	1998.77	2012.37	2.06142e-26
AK4	7083.86	7201.43	4595.02	4749.07	2.11097e-26
SFXN3	1275.98	1310.32	606.078	611.401	2.22762e-26
PTRF	1682.31	1795.89	840.342	906.392	2.76142e-26
ELOVL6	1876.51	1903.9	929.534	1022.25	3.08011e-26
ERP27	1246.43	1412.08	618.973	577.326	4.47043e-26
H6PD	1967.27	1939.6	1036.99	856.74	5.20717e-26
HSPB1	2356.71	2078.85	1175.62	1114.74	6.08359e-26
P4HA1	3158.82	3114.25	1710.77	1886.78	8.54076e-26
PSME3	3129.27	3152.63	4867.97	5040.16	8.93024e-26
PDK1	897.092	916.692	361.068	382.612	9.01242e-26
YKT6	1023.74	1008.63	2012.74	1856.6	1.04934e-25
WDR43	912.923	972.032	1761.28	1916.96	1.31453e-25
MTND1P23	3004.73	2934.84	4625.1	4930.15	1.67394e-25
IGDCC4	675.458	688.188	252.532	191.793	3.73822e-25
ERBB2	6717.64	6821.19	4480.03	4074.38	3.78257e-25
ADAMTSL4	726.117	763.166	289.069	270.652	4.07469e-25
LUC7L	444.324	456.114	1006.91	1032.96	4.75105e-25
ESPN	597.358	569.474	196.653	143.115	5.134e-25
GPATCH4	618.466	581.077	1307.8	1233.51	5.48481e-25
GLS	1432.18	1419.22	2428.61	2671.47	7.91892e-25
MST1P2	1044.85	1162.15	501.841	423.502	9.39439e-25
KIAA0020	491.818	394.526	1048.82	1108.89	1.00517e-24
CTC1	1528.22	1534.37	801.656	703.89	1.13898e-24
PLOD2	4735.59	4653.08	2720.9	3010.27	1.15346e-24
FAM114A1	982.58	1002.38	422.32	445.894	1.22164e-24
KIAA1984	555.142	533.77	178.385	166.48	1.30053e-24
SLC1A5	3189.43	2990.18	5082.89	4823.06	1.36635e-24
TRIM44	302.901	316.87	786.612	779.828	1.39967e-24
TOP1	2372.54	2386.79	3793.36	4250.6	1.5259e-24
ALDH18A1	4872.79	4906.58	3191.58	3096.92	1.97756e-24
LRRC59	3049.06	3071.41	4921.7	4692.6	2.04951e-24
MFGE8	1034.29	1031.84	474.976	449.789	2.0949e-24
CLCN5	1916.61	2038.68	986.488	1096.24	2.4279e-24
NOL6	1253.82	1119.31	2324.37	2136.01	2.90341e-24
SYNCRIP	5788.88	5656.35	8355.06	8920.81	3.27503e-24
B3GNT5	113.983	106.218	413.723	413.767	5.2364e-24
SPTSSB	690.233	702.47	247.159	271.626	5.50724e-24
CPM	1215.82	1214.82	601.779	530.595	5.54581e-24
ATAD3B	659.627	665.873	1428.15	1293.87	8.22103e-24
RRM2	3114.49	3036.6	4716.45	4821.11	8.57864e-24
TRA2B	4603.67	4584.35	6757.12	6979.51	8.69161e-24
FKBP10	1591.55	1662.9	876.879	809.035	1.0165e-23
SMARCC2	3186.26	3305.27	2007.36	1960.77	1.6286e-23
IGFBP3	231.133	255.281	651.211	672.736	1.69951e-23
HMOX1	830.602	799.762	1647.37	1516.82	2.02901e-23
SOX4	3506.05	3123.18	5283.84	5896.9	2.0496e-23
CHAC1	138.258	133.889	483.573	442.974	2.08803e-23
SLC2A8	2001.04	1893.19	3247.46	3165.07	2.22502e-23
PA2G4	2877.03	2802.74	4422	4406.37	2.26393e-23
FAM129A	6.33242	6.24814	178.385	174.269	2.69239e-23
LYAR	547.754	503.422	1086.43	1252.01	2.76963e-23
AHSA1	1649.59	1670.93	2721.98	2826.27	3.07067e-23
OPTN	1029.02	1080.04	478.2	493.599	3.20063e-23
MRPL3	1465.95	1393.34	2415.71	2498.18	3.72361e-23
NPC1L1	386.277	430.229	108.535	108.066	4.24092e-23
TM4SF4	633.242	673.014	251.458	225.868	4.32357e-23
RRS1	377.834	318.655	866.132	841.163	5.05818e-23
STAT6	2856.97	2770.6	1718.3	1547	5.47847e-23
PBXIP1	1822.68	1874.44	1044.52	963.833	5.55899e-23
ACSL5	1635.87	1818.21	920.937	883.027	5.66216e-23
BRI3BP	664.904	554.299	1275.56	1339.63	6.75448e-23
ADAM23	181.529	186.552	534.079	552.987	7.60598e-23
MARS	4442.19	4191.61	6718.44	6416.79	9.70784e-23
CHKA	3545.1	3396.31	5211.84	5465.61	1.03435e-22
LLGL2	2126.64	1949.42	1147.68	998.881	1.3981e-22
NIP7	570.973	573.936	1141.23	1218.91	1.45229e-22
DAPK1	3136.66	3159.77	1977.28	1919.88	1.7138e-22
SUV420H1	2051.7	2116.33	3286.15	3570.08	1.72995e-22
DBR1	539.311	534.662	1090.73	1143.94	2.05039e-22
MST1L	845.377	894.377	389.007	360.22	2.28303e-22
NOTCH3	658.571	643.559	257.905	203.476	2.70531e-22
LCN12	622.688	662.303	248.234	233.656	3.00244e-22
MINK1	3383.62	3345.43	2113.75	1840.04	3.73179e-22
TNFSF10	423.216	488.248	141.848	120.723	3.89329e-22
TTLL3	541.422	516.811	186.981	165.507	4.04538e-22
LAPTM4B	3391.01	3442.73	5073.22	5358.52	4.09417e-22
FBLN5	829.546	804.225	362.142	323.225	4.3185e-22
GLTPD2	1101.84	1011.31	430.917	507.229	5.65838e-22
UBE2H	2097.08	1985.12	1046.67	1182.89	7.02096e-22
BAMBI	1299.2	1213.92	2137.39	2247	7.60147e-22
SLC6A9	111.873	89.2592	383.634	381.639	8.36959e-22
NOP16	360.948	395.418	887.625	847.978	9.17895e-22
TTLL12	798.94	747.992	1542.06	1427.25	1.3696e-21
PSMC4	2442.2	2434.99	3743.93	3819.31	1.74307e-21
SH3BP5-AS1	882.317	921.155	409.425	406.952	1.91644e-21
DYNLL1	3773.06	3653.38	5442.88	5744.05	3.26854e-21
C12orf49	861.208	883.666	1559.25	1635.6	3.72401e-21
SRRT	3285.47	3270.46	5165.63	4836.69	3.81645e-21
NCOA5	850.654	899.732	1583.97	1616.12	4.78995e-21
EXOC3L4	491.818	509.67	179.459	139.22	5.12481e-21
TAGLN	439.047	393.633	128.953	110.013	5.17775e-21
SOX6	959.361	945.255	429.842	457.577	5.9692e-21
MYC	518.203	473.966	1084.28	1009.59	6.4824e-21
ZMPSTE24	966.749	1011.31	1714	1928.64	7.12486e-21
SATB1	530.867	561.44	177.31	205.423	8.14214e-21
ZFAND6	1608.43	1601.31	771.567	903.472	9.32308e-21
SLC5A6	1038.52	1062.18	1855.84	1815.71	9.6043e-21
SAT2	1661.2	1599.52	925.236	858.687	9.82705e-21
BBX	1636.93	1699.49	874.729	953.124	1.11767e-20
SLC22A7	315.565	335.614	87.0431	60.3613	1.39603e-20
SLC22A9	1158.83	1108.6	503.99	583.168	1.40239e-20
CDK18	586.804	614.996	233.19	228.789	1.69652e-20
TFPI	2258.56	2180.6	1229.35	1351.31	2.18791e-20
RP4-717I23.3	587.859	613.211	229.966	233.656	2.24703e-20
MYO1A	568.862	602.499	229.966	211.264	2.25053e-20
CTSH	399.998	367.748	110.684	109.04	2.33288e-20
NRBP2	677.568	689.081	290.144	216.132	2.98778e-20
UBP1	2526.63	2604.58	3849.24	4154.22	3.66411e-20
PPP6R2	5443.77	5569.77	3748.23	3327.66	3.67701e-20
AP1G2	1151.44	1155.01	603.929	563.696	3.71311e-20
ZFR	2277.56	2228.8	3446.26	3519.45	3.86264e-20
GRWD1	1250.65	1275.51	2391	2081.49	4.21369e-20
OBSL1	2074.92	2197.56	1289.53	1156.6	4.6034e-20
MRPL47	758.834	839.036	1443.2	1622.94	5.08524e-20
SLC16A1	2206.85	2262.72	3397.9	3732.66	5.32892e-20
NES	2367.27	2277	3542.98	3623.62	5.96398e-20
MYO7A	546.699	559.655	218.145	178.163	6.0597e-20
ITGAL	561.474	599.822	231.04	207.37	6.30641e-20
KIAA1551	1438.51	1537.94	2399.6	2623.77	6.95061e-20
COL12A1	146.701	157.989	457.782	452.709	7.88164e-20
LINC00511	48.5485	41.0592	261.129	223.921	9.63486e-20
LRRC28	859.098	851.533	380.411	406.952	1.02063e-19
RP11-1033A18.1	461.211	452.544	912.341	1097.21	1.04855e-19
ACSF2	2721.88	2773.28	1759.13	1609.31	1.07521e-19
MFI2	1187.33	1111.28	602.854	525.727	1.09452e-19
IGSF1	1224.27	1314.79	682.375	630.872	1.13666e-19
LENG8	6097.06	6330.26	4160.87	3491.22	1.21307e-19
ANK3	676.513	623.922	272.95	252.154	1.35404e-19
USP36	960.416	882.773	1789.22	1601.52	1.40359e-19
SSTR2	105.54	107.111	373.963	357.3	1.51303e-19
CNTRL	2007.38	2146.68	1211.08	1243.25	2.10439e-19
UBR3	1255.93	1271.94	2115.9	2080.52	2.20214e-19
TMC7	392.61	452.544	887.625	947.282	2.79714e-19
CD3EAP	391.554	366.855	868.282	798.326	2.92057e-19
PPRC1	1846.95	1820.89	3193.73	2833.08	3.00584e-19
MRTO4	783.109	771.199	1455.02	1379.55	3.3155e-19
EPHX2	1877.56	1952.1	1136.93	1124.47	3.467e-19
FTSJ2	611.078	613.211	1131.56	1249.09	4.03424e-19
MPZL2	1335.08	1328.18	692.046	741.859	4.1632e-19
LPPR1	299.734	287.415	68.7748	73.9912	4.35614e-19
C10orf2	524.535	520.381	1095.02	1001.8	5.51869e-19
PQBP1	2466.48	2390.36	4007.21	3623.62	5.63578e-19
SLCO2B1	3870.16	4201.43	2653.2	2334.62	6.55745e-19
ACSS3	1589.44	1525.44	880.102	883.027	6.678e-19
GALK1	1183.11	1154.12	626.495	596.798	6.7838e-19
SLC7A6	1124	1111.28	1924.62	1850.75	7.14514e-19
MTHFD2	1191.55	1134.48	1918.17	2006.52	7.73423e-19
HDAC6	5010	5194.88	3476.35	3028.77	8.31366e-19
KLHL24	951.973	896.162	408.35	462.445	8.74978e-19
ACACB	915.034	861.351	439.514	387.48	8.93895e-19
USP14	2150.91	2200.24	3262.5	3460.06	1.0551e-18
FKBP4	1824.79	1770.9	2788.6	2838.93	1.08855e-18
NLGN2	940.364	907.766	457.782	443.947	1.14628e-18
PAQR6	349.338	364.177	108.535	102.225	1.27011e-18
CYB5R3	3427.95	3342.76	2249.15	2005.55	1.29435e-18
BRIX1	1252.76	1198.75	1988.02	2120.43	1.31666e-18
BRD2	3042.73	2985.72	4700.33	4362.56	1.62962e-18
WDR60	368.335	393.633	118.207	118.775	1.63137e-18
TET3	684.956	715.859	1396.99	1248.11	1.90471e-18
MIR210HG	182.585	196.37	31.1636	23.3656	1.99517e-18
PDE4DIP	2069.64	2177.92	1282.01	1300.69	2.23832e-18
MED17	398.942	399.881	805.955	907.366	2.24434e-18
HBP1	1567.27	1608.45	808.104	934.626	2.51682e-18
PSMC1	1715.03	1732.52	2654.28	2753.25	2.65104e-18
LETM1	1629.54	1592.38	2708.01	2490.39	2.72823e-18
PHF14	690.233	634.633	1197.11	1341.58	3.09302e-18
ABHD2	3301.3	3297.23	2204.02	2137.96	3.11774e-18
SMCHD1	1553.55	1640.58	2517.8	2565.35	3.26171e-18
MYCN	820.048	795.299	1430.3	1432.12	3.294e-18
FBN1	458.045	474.859	1029.47	903.472	3.34001e-18
MIR22HG	328.23	307.944	758.672	686.366	3.38806e-18
PIGZ	2613.18	2806.31	741.478	530.595	3.4315e-18
C8orf4	944.585	848.855	1545.28	1683.3	3.72263e-18
KREMEN1	724.006	693.544	322.382	308.621	3.74737e-18
SPTBN2	1793.13	1651.29	3285.07	2721.12	3.97677e-18
MAP1B	170.975	197.263	500.766	494.573	4.54431e-18
STAT2	1746.69	1832.49	1017.65	1081.63	5.02414e-18
SPRY4	222.69	212.437	531.93	562.723	5.57787e-18
GFM1	754.613	724.784	1294.9	1408.75	5.63368e-18
NOL8	1261.21	1270.16	2026.71	2111.67	5.63922e-18
IRF8	784.164	748.884	1404.51	1347.42	5.75665e-18
C4orf3	1743.53	1787.86	992.936	1073.85	6.17404e-18
LETMD1	1419.52	1380.84	790.91	786.643	6.38525e-18
DUSP5	225.856	216.007	556.646	543.251	7.0096e-18
HDAC5	916.089	873.847	456.708	386.507	8.10928e-18
POLE3	1510.28	1562.04	2403.89	2463.13	8.64484e-18
MEPCE	951.973	931.866	1632.33	1590.81	8.92724e-18
SEMA4B	780.998	785.481	375.038	363.141	9.19132e-18
WDR75	1505	1515.62	2346.94	2452.42	9.28142e-18
GJB1	1730.86	1672.72	1031.62	942.414	1.09117e-17
MYO18A	2706.05	2677.78	1762.35	1555.76	1.0965e-17
RPUSD1	197.36	179.411	525.482	476.075	1.14139e-17
CIRH1A	1135.61	1062.18	1865.52	1818.63	1.19806e-17
RP11-683L23.1	475.987	478.429	189.131	146.035	1.21345e-17
GDA	1408.96	1412.97	682.375	816.824	1.24001e-17
RGL3	683.901	738.173	332.053	300.833	1.39231e-17
SULT1A1	1606.32	1510.27	922.012	844.084	1.44727e-17
KLF5	1174.66	1091.64	1864.44	1914.04	1.71983e-17
DHX37	681.79	670.336	1362.6	1187.75	1.97438e-17
ISYNA1	500.261	445.403	180.534	122.67	1.99199e-17
TTC23	822.159	854.21	349.247	422.529	2.15805e-17
CAT	3367.79	3343.65	2139.54	2283.02	2.27955e-17
WDR3	859.098	851.533	1437.82	1557.71	2.66692e-17
LANCL2	269.128	282.952	745.777	599.718	2.92301e-17
COL14A1	350.394	365.963	769.418	749.648	3.0246e-17
HEATR1	2026.37	2013.69	2994.93	3173.83	3.22484e-17
CPB2	1026.91	1092.53	555.571	558.828	3.32151e-17
HMGCL	915.034	915.799	473.901	449.789	3.37622e-17
WARS	972.026	873.847	1618.36	1584	4.02803e-17
HAL	1012.13	1018.45	538.378	527.674	4.37421e-17
CAV1	485.485	479.322	185.907	185.952	4.50585e-17
MAOA	849.599	905.981	442.738	427.397	4.53296e-17
GARS	2741.94	2711.69	3945.95	4513.46	4.69758e-17
NOL11	1832.18	1750.37	2696.19	2939.2	4.95531e-17
NOC3L	622.688	608.748	1098.25	1204.3	4.99885e-17
WDR5	1255.93	1288.01	2083.66	2017.23	5.10701e-17
EPB41L4B	2558.3	2646.53	1519.49	1709.59	5.16677e-17
MYO1D	1954.61	2131.51	1271.26	1185.81	5.33889e-17
ENC1	1639.04	1613.81	2514.58	2520.57	5.59682e-17
NAT10	988.912	1049.69	1899.9	1662.86	5.93286e-17
C8orf33	885.483	916.692	1531.31	1538.24	6.34339e-17
FMO5	534.034	536.448	223.518	214.185	6.54489e-17
EPN2	968.86	1005.95	502.916	523.78	6.91361e-17
POP1	437.992	431.122	863.983	866.476	7.53736e-17
HSPA1A	278.626	208.866	618.973	606.533	7.66028e-17
RBL2	1997.88	2071.71	1179.92	1294.85	8.77687e-17
ASAP3	1135.61	1113.06	627.57	588.035	8.96683e-17
CGN	2363.05	2475.16	1576.45	1492.48	9.9276e-17
SCARA3	1149.33	1200.54	668.405	592.903	1.21513e-16
TAB3	3265.42	3473.97	2168.56	2282.04	1.24155e-16
AGTR1	421.106	459.685	150.445	169.401	1.31618e-16
ENPP3	229.022	232.966	52.6557	51.5991	1.3324e-16
MOGAT3	663.848	747.992	312.71	328.093	1.42032e-16
FLNC	694.455	656.055	322.382	277.467	1.42534e-16
POLR3K	194.194	185.659	529.781	457.577	1.59971e-16
ARHGAP18	1248.54	1246.06	627.57	724.335	1.79287e-16
MVP	635.352	651.592	305.188	253.128	2.05093e-16
LDLRAD3	4.22161	5.35555	104.237	139.22	2.16524e-16
SPAG4	282.848	248.14	74.1478	56.467	2.2951e-16
PLEKHA2	839.045	863.136	401.903	442.974	2.30257e-16
TMEM63A	2964.63	3158.88	2055.72	1818.63	2.3909e-16
STK40	1177.83	1105.92	1962.23	1815.71	2.53537e-16
ARG1	461.211	545.374	197.728	191.793	2.66049e-16
CCNJ	519.258	519.488	948.877	1034.9	2.88132e-16
MARS2	271.238	241.892	593.183	589.009	3.08162e-16
EIF2S1	1278.09	1247.84	1993.39	2024.05	3.25913e-16
NME1	904.48	846.177	1468.99	1514.87	3.5233e-16
MT1X	4.22161	9.81851	109.61	135.326	3.55839e-16
MT1F	71.7674	55.3407	263.278	247.286	3.68741e-16
CIB1	1856.45	1854.81	1176.69	1110.84	4.02977e-16
DDX56	905.535	1004.17	1636.63	1605.41	4.11193e-16
ECH1	2234.29	2284.14	1484.03	1334.76	4.31881e-16
COL27A1	4040.08	4235.35	2864.9	2465.08	4.67227e-16
AIMP2	396.831	313.3	817.775	750.621	4.73661e-16
MAP7	3.16621	3.57037	114.983	127.537	5.28714e-16
ETF1	1988.38	2016.36	2928.3	3073.56	6.55474e-16
SEMA6B	1074.4	942.577	541.601	482.89	6.76932e-16
RPF2	683.901	649.807	1155.2	1237.41	6.99762e-16
YPEL2	493.928	517.703	168.713	219.053	7.0879e-16
BMS1	1424.79	1437.07	2242.7	2202.21	7.22583e-16
BAZ1A	1350.92	1396.01	2108.38	2222.66	7.2375e-16
CAPN12	173.086	198.155	24.7159	37.9692	8.00403e-16
C2orf54	583.638	613.211	280.472	228.789	8.0834e-16
PRMT5	1610.54	1616.48	2480.19	2441.71	8.99278e-16
PRKAR1B	218.468	224.933	517.96	530.595	9.16937e-16
SCRN2	951.973	972.032	527.632	419.608	9.98372e-16
SORBS1	2397.87	2567.99	1596.86	1615.15	1.00706e-15
RRP1B	1613.71	1627.19	2493.09	2445.6	1.04576e-15
SLC16A13	376.779	372.211	127.878	135.326	1.14536e-15
NME4	1895.5	1928.89	3029.31	2791.22	1.28887e-15
C1QL3	0	0	558.795	549.093	1.34989e-15
DNAJB11	2265.95	2287.71	3257.13	3555.47	1.50465e-15
LMNA	1618.99	1470.1	938.131	824.613	1.52803e-15
CYP3A5	220.579	228.503	59.1033	39.9163	1.54784e-15
RNF213	4681.77	4976.2	3401.13	2946.02	1.56209e-15
TCEA3	1594.71	1560.25	931.683	975.516	1.70179e-15
RAB11FIP4	1095.51	1050.58	605.003	574.405	1.75046e-15
KIF5C	741.948	781.91	348.172	391.375	1.75663e-15
SLC38A3	1807.9	1803.93	1145.53	954.097	1.81078e-15
AATF	1125.06	1109.49	1759.13	1832.26	1.86142e-15
USH1C	2169.91	2367.15	1477.58	1322.11	1.8946e-15
NMRK1	260.684	260.637	74.1478	68.1498	1.90762e-15
TAPBP	1308.7	1288.01	737.18	770.093	2.01008e-15
GMIP	507.649	530.199	232.115	200.555	2.51042e-15
TRIM31	1042.74	1060.4	580.287	583.168	2.52433e-15
PLAA	766.222	734.603	1249.77	1363.97	2.9373e-15
ABCC6P1	922.422	945.255	484.647	510.15	3.02672e-15
CCDC162P	349.338	358.822	117.132	127.537	3.34891e-15
KLHL21	509.759	517.703	1024.1	918.075	3.46312e-15
TRANK1	219.524	206.189	42.9842	52.5727	3.62026e-15
SOAT2	1503.95	1592.38	961.772	819.745	4.15744e-15
ENTPD7	674.402	696.222	1184.22	1202.36	4.1586e-15
ZBTB4	1553.55	1439.75	919.863	824.613	4.19224e-15
FAM217B	452.768	432.014	828.521	875.238	4.58358e-15
STARD10	734.56	719.429	369.664	347.564	4.99649e-15
CHUK	988.912	975.603	1567.85	1633.65	5.11493e-15
B4GALNT1	760.945	806.903	1383.02	1301.66	5.71904e-15
ARHGEF40	686.012	724.784	356.769	326.145	5.7383e-15
ZSWIM8	2003.15	2045.82	1329.29	1145.89	6.16211e-15
NPIPB15	433.77	383.814	161.191	141.167	6.3264e-15
KIAA0195	2388.38	2431.42	1619.43	1390.26	6.46364e-15
DOCK6	1461.73	1475.45	916.639	817.798	6.56961e-15
TRA2A	1209.49	1188.93	1882.71	1882.88	6.69535e-15
PIK3R3	236.41	259.744	566.317	551.04	6.74711e-15
EBNA1BP2	755.668	751.562	1277.71	1282.19	6.94723e-15
MKI67IP	478.097	516.811	890.848	1035.88	7.09716e-15
FAM129B	1524	1587.92	978.966	855.767	7.44026e-15
LTV1	757.779	739.959	1268.04	1279.27	7.55196e-15
C2orf82	519.258	505.207	212.772	227.815	8.47519e-15
OLFML3	475.987	468.611	200.951	192.767	9.62464e-15
MST1	1111.34	1060.4	625.421	591.93	9.95334e-15
CHRD	359.892	413.27	148.296	131.432	1.03089e-14
PATZ1	769.388	735.496	1295.97	1263.69	1.04064e-14
PRPF4	1054.35	1027.37	1638.77	1703.75	1.15927e-14
SEH1L	947.751	883.666	1470.06	1573.29	1.24685e-14
CDKN2B	180.474	174.055	419.096	466.339	1.24702e-14
ADAMTS6	314.51	354.359	112.834	113.908	1.26933e-14
TMEM220	747.225	795.299	347.098	408.899	1.28916e-14
RCCD1	793.663	839.929	430.917	416.687	1.33792e-14
PGAM5	556.197	520.381	953.176	1020.3	1.40474e-14
SRM	585.748	556.977	1102.55	988.172	1.42312e-14
EPOR	661.737	675.692	313.785	334.908	1.49324e-14
PAK1IP1	329.286	298.126	645.838	663	1.51498e-14
PSMD12	1640.1	1736.98	2479.12	2839.9	1.53868e-14
SKIL	1289.7	1260.34	1920.32	2155.48	1.5681e-14
RNF157	3089.16	3357.04	2225.51	1982.19	1.56831e-14
PBLD	350.394	314.192	112.834	112.934	1.57783e-14
RP11-51M18.1	1880.73	1836.06	1161.65	1205.28	1.74181e-14
CCL20	153.033	157.989	394.38	406.952	1.76628e-14
ECHDC2	1003.69	1077.36	601.779	523.78	1.82521e-14
ATP8B3	521.369	521.274	209.548	241.445	1.89874e-14
LIMA1	2551.96	2514.43	1592.57	1739.77	1.95047e-14
CSRNP2	293.402	308.837	646.913	616.269	2.02231e-14
TWISTNB	466.488	415.055	828.521	865.502	2.05177e-14
LPIN3	591.025	589.111	290.144	231.709	2.15042e-14
PROZ	216.358	216.9	52.6557	55.4934	2.38503e-14
IDI1	2329.27	2215.41	1363.68	1529.48	2.551e-14
KLHL18	408.441	402.559	808.104	760.357	2.61227e-14
PHF21A	691.289	664.981	324.531	341.723	2.64586e-14
NPC1	2010.54	2027.08	1347.56	1238.38	2.69413e-14
LSS	3229.53	3194.59	2238.4	1881.91	2.84827e-14
SULT1C4	540.366	472.181	207.399	221.974	2.849e-14
NDUFAF4	253.297	257.959	554.497	558.828	2.88986e-14
CACYBP	1567.27	1580.78	2300.73	2631.56	2.98004e-14
MEX3A	595.247	599.822	1042.37	1059.24	3.10335e-14
SLC16A5	1029.02	965.784	555.571	552.013	3.14943e-14
SLC47A1	1319.25	1337.99	805.955	793.458	3.40275e-14
UACA	2059.09	2036	1226.13	1371.76	3.67512e-14
TSR1	1165.16	1264.8	1867.67	1978.29	3.82621e-14
PURB	830.602	805.118	1363.68	1341.58	3.92659e-14
PHYH	1322.42	1343.35	790.91	814.877	4.10098e-14
POLR1B	521.369	614.103	1088.58	1015.43	4.21144e-14
ZNF639	531.923	540.911	940.28	994.987	4.23853e-14
DPH2	422.161	423.088	883.326	766.198	4.44057e-14
CEBPZ	911.868	934.544	1467.91	1525.58	4.61224e-14
SYNGAP1	408.441	481.107	186.981	165.507	4.67583e-14
AEN	468.599	442.725	888.699	825.586	4.80541e-14
ZMAT3	231.133	282.059	555.571	598.745	5.03263e-14
PPARA	1057.51	1084.5	634.018	577.326	5.18238e-14
KLC4	1382.58	1427.25	881.177	814.877	5.23642e-14
SHROOM3	1122.95	1115.74	669.48	616.269	5.34804e-14
HMGB3	867.541	843.499	1358.3	1465.22	7.35409e-14
MYO15B	466.488	467.718	211.697	183.031	7.54781e-14
CREBBP	1582.05	1598.63	2737.02	2317.09	7.74242e-14
PAN2	2112.92	2188.63	1453.94	1365.92	8.41436e-14
JUP	2605.79	2402.86	1706.47	1569.39	9.22682e-14
DHRS1	603.69	590.896	294.442	276.493	9.40446e-14
MXD3	805.272	775.662	425.544	408.899	9.83695e-14
TCIRG1	2584.68	2509.97	1761.28	1522.66	1.01005e-13
TRIM66	497.095	476.644	218.145	210.291	1.08268e-13
NBN	703.953	732.818	1165.95	1300.69	1.18937e-13
PNO1	387.333	358.822	697.419	773.013	1.24031e-13
ADORA2A-AS1	537.2	500.744	240.712	226.841	1.28895e-13
RCC1	1290.76	1273.73	2105.15	1900.41	1.33773e-13
CIT	1726.64	1671.82	1100.4	1068	1.40894e-13
GCA	732.449	713.181	379.336	367.035	1.41726e-13
RNF216P1	216.358	232.966	545.9	477.049	1.47283e-13
RP11-798K3.2	216.358	230.289	60.1779	61.3348	1.53887e-13
ALS2CL	581.527	598.929	298.74	255.075	1.70219e-13
BRPF3	1400.52	1383.52	2177.15	2048.39	1.73607e-13
GBP2	404.219	388.277	165.489	151.877	1.84956e-13
LSG1	1229.54	1301.4	1910.65	1981.21	1.85143e-13
ATP6V0A2	334.563	335.614	642.614	692.207	1.92836e-13
RRP15	804.217	798.87	1282.01	1351.31	2.2068e-13
CIDEC	451.712	396.311	169.788	176.216	2.24253e-13
EFHD1	223.745	200.833	470.677	490.679	2.56593e-13
RP5-1033H22.2	246.964	279.381	79.5208	83.7269	2.62906e-13
ZNF260	624.798	666.766	1060.64	1221.83	2.63685e-13
SEL1L3	890.76	858.673	1385.17	1439.91	2.67947e-13
CRELD1	703.953	795.299	404.052	348.538	2.8924e-13
DNTTIP2	915.034	966.677	1451.79	1638.52	2.9093e-13
BYSL	314.51	297.233	687.748	587.062	3.05415e-13
BTN3A2	764.111	836.358	442.738	396.242	3.1049e-13
TFEC	277.571	308.837	571.69	676.63	3.19421e-13
ANKZF1	822.159	777.447	448.111	390.401	3.30967e-13
ACSM2B	841.156	859.566	487.871	401.11	3.35925e-13
ATG16L2	538.255	588.218	281.547	225.868	3.36147e-13
LMBR1L	808.438	851.533	471.752	391.375	3.46498e-13
METTL1	249.075	273.133	566.317	542.278	3.75113e-13
MPP6	687.067	695.329	1134.78	1183.86	3.75199e-13
QTRTD1	814.771	798.87	1318.54	1305.56	3.76104e-13
CITED2	2181.52	2135.08	1365.82	1484.69	4.30016e-13
PROCA1	252.241	270.455	87.0431	77.8855	4.36434e-13
UTP14A	430.604	452.544	825.297	800.273	4.70152e-13
SPINT1	468.599	468.611	202.026	214.185	4.7197e-13
ACBD4	408.441	390.063	176.235	138.247	5.27786e-13
PODXL2	245.909	300.803	588.884	581.22	5.3105e-13
PIF1	896.037	875.632	503.99	486.784	5.49755e-13
SPRY2	486.541	468.611	871.506	848.952	5.52321e-13
AMT	1735.08	1701.28	1148.75	1026.14	5.97623e-13
SNRPB2	756.724	815.829	1252.99	1359.1	6.15011e-13
SLC1A4	541.422	541.803	946.728	945.335	6.27124e-13
ANTXR2	1116.62	1059.51	1647.37	1748.53	6.49252e-13
NAA15	1564.11	1476.35	2200.79	2361.88	6.80074e-13
ATMIN	835.879	778.34	1270.18	1415.57	6.93931e-13
IFRD2	627.965	565.011	1103.62	998.881	7.17512e-13
HIATL1	1321.36	1376.38	1986.95	2079.54	7.24511e-13
ZNF480	513.981	544.481	889.774	1053.4	7.28164e-13
ZNF131	973.081	967.569	1507.67	1536.29	7.31753e-13
AXIN1	262.795	290.092	564.168	580.247	8.19356e-13
SLC25A42	1369.91	1336.21	870.431	770.093	8.32762e-13
ANGPTL3	1880.73	1835.17	1035.92	1248.11	8.41012e-13
CDC42EP1	1463.84	1385.3	2352.31	2064.94	8.58513e-13
ZNF395	1033.24	1074.68	564.168	642.555	9.04509e-13
AGBL3	301.845	329.366	107.461	120.723	9.55922e-13
OSBPL1A	11.6094	20.5296	116.057	126.564	9.68261e-13
JUNB	377.834	355.252	738.254	674.683	9.76869e-13
EXOSC3	598.413	556.085	976.817	1024.19	9.98578e-13
DDX49	1277.04	1223.74	2015.96	1837.12	1.05502e-12
PSMG3	298.679	349.003	679.151	628.925	1.08056e-12
TFAM	1439.57	1429.04	2066.47	2239.21	1.10277e-12
FAM136A	1334.03	1320.14	1924.62	2147.69	1.11612e-12
UNC45A	1116.62	1024.7	649.062	528.648	1.12393e-12
TTC6	556.197	560.548	276.174	266.758	1.12465e-12
ABCC6	1426.9	1506.69	939.206	731.15	1.12877e-12
NAPB	425.327	410.592	757.597	782.749	1.16137e-12
BEND3	294.457	265.1	613.6	550.066	1.16564e-12
PGM1	1604.21	1477.24	968.22	976.489	1.24382e-12
SURF6	701.843	749.777	1191.74	1205.28	1.26299e-12
C15orf38	433.77	428.444	198.802	171.348	1.29348e-12
MAF	566.751	574.829	294.442	256.049	1.32536e-12
PCSK5	681.79	715.859	378.261	355.353	1.51648e-12
PDXDC2P	320.842	415.948	135.4	140.194	1.53917e-12
MGLL	187.862	184.766	414.798	438.106	1.65362e-12
TELO2	383.111	319.548	865.058	648.397	1.67232e-12
GYS1	1519.78	1541.51	1003.68	957.991	1.79223e-12
PTPRH	187.862	201.726	54.8049	46.7313	1.95905e-12
SNHG17	328.23	323.118	685.599	604.586	2.01515e-12
ZNF787	1249.6	1191.61	1811.79	1885.8	2.03831e-12
HAUS4	549.865	514.133	256.831	253.128	2.19857e-12
TMEM8A	956.195	887.236	1715.07	1405.83	2.27142e-12
PLEKHG6	1031.13	1047.01	639.391	516.965	2.27853e-12
DNAH6	499.205	550.729	255.756	240.471	2.28719e-12
KRR1	1099.73	1113.95	1663.49	1713.48	2.44458e-12
RP11-284F21.9	322.953	341.863	138.624	110.013	2.61384e-12
PRKRIR	684.956	738.173	1133.71	1251.04	2.62966e-12
TMEM56	983.635	922.047	461.006	571.485	2.8132e-12
AEBP1	174.141	138.352	396.53	375.797	2.82674e-12
TRMT61A	198.416	198.155	513.662	409.872	3.18026e-12
COPS8	551.976	566.796	932.758	991.093	3.25899e-12
MTAP	629.02	561.44	1005.83	1036.85	3.27082e-12
AIFM2	691.289	668.551	1190.66	1083.58	3.29533e-12
NOXA1	294.457	277.596	109.61	89.5683	3.32828e-12
MYBBP1A	1722.42	1608.45	2638.16	2357.01	3.36365e-12
BRF2	365.169	360.607	738.254	652.291	3.58216e-12
ALDH6A1	1463.84	1470.99	931.683	953.124	3.60868e-12
CCDC93	1012.13	1038.08	1561.4	1588.86	3.97337e-12
RBM4B	1030.07	1143.41	1725.82	1657.99	4.01463e-12
NLRP1	3528.21	3686.4	2611.29	2141.85	4.11992e-12
NCR3LG1	281.792	300.803	645.838	549.093	4.19167e-12
ZNF770	1106.06	1141.62	1651.67	2029.89	4.48292e-12
PDRG1	548.809	548.944	1023.02	900.551	4.54343e-12
DOLPP1	978.358	985.421	1494.78	1537.26	4.7311e-12
STK17A	376.779	320.44	631.868	811.956	4.86927e-12
CDK5RAP3	2311.33	2343.95	1640.92	1371.76	5.2691e-12
TPCN1	2473.86	2492.12	1764.5	1481.77	5.34044e-12
L3MBTL1	355.671	380.244	163.34	133.379	5.49626e-12
ATP2B4	602.635	678.37	341.725	308.621	5.63069e-12
SLC19A1	536.144	461.47	901.594	878.159	5.67016e-12
MRPL28	753.557	695.329	1293.83	1137.13	5.80748e-12
EPB41L1	432.715	438.263	184.832	205.423	6.22092e-12
GPR133	1373.08	1485.27	932.758	862.582	6.49774e-12
KRT19	1286.54	1241.6	788.761	794.432	6.52706e-12
SOGA1	447.491	458.792	819.924	791.511	6.57166e-12
PKHD1	316.621	301.696	127.878	95.4097	6.88549e-12
PNPT1	891.815	856.888	1331.44	1441.86	7.20387e-12
DHTKD1	973.081	935.436	554.497	567.59	7.464e-12
ZBTB39	405.275	403.451	747.926	723.361	7.48524e-12
ZNF202	372.557	436.477	760.821	747.701	7.90749e-12
C12orf23	1968.33	2089.56	1138.01	1396.1	8.15912e-12
ABCF2	993.134	1023.8	1654.89	1496.37	8.29564e-12
NETO2	70.712	83.9036	243.936	235.604	8.44827e-12
ATAD2B	388.388	403.451	723.21	722.388	8.68748e-12
AMDHD1	553.031	530.199	267.577	270.652	9.45466e-12
MBD3	1062.79	1028.27	1769.88	1536.29	9.58781e-12
FEM1A	880.206	842.607	1509.82	1300.69	9.70032e-12
RASSF4	546.699	649.807	310.561	271.626	9.83294e-12
RP11-834C11.4	256.463	269.563	98.8638	80.8062	9.86236e-12
GPT2	964.638	1018.45	1551.73	1504.16	1.03331e-11
ACADS	610.023	636.418	328.829	323.225	1.03968e-11
TAF5L	550.92	599.822	1039.14	941.441	1.06935e-11
FAM198B	104.485	93.7221	306.263	256.049	1.07594e-11
CYP2S1	111.873	92.8295	287.994	277.467	1.20188e-11
ATP2B2	1899.72	2077.06	1363.68	1279.27	1.20639e-11
TMEM141	3075.44	3193.69	2274.94	1878.01	1.25117e-11
ZNF121	356.726	364.177	657.659	682.472	1.26868e-11
SHMT1	1450.12	1391.55	926.31	903.472	1.29963e-11
MTSS1	854.876	827.433	498.617	459.524	1.30016e-11
ARHGAP33	504.482	535.555	268.652	186.925	1.34261e-11
INTS7	793.663	806.903	1260.51	1267.59	1.34612e-11
RTN4RL2	635.352	624.814	333.128	332.96	1.39593e-11
SLC12A2	878.095	864.029	1314.24	1436.01	1.4106e-11
PYGO1	18.9972	11.6037	107.461	110.013	1.47577e-11
IFT27	674.402	730.14	399.753	305.701	1.5667e-11
MRPL32	510.815	496.281	825.297	961.886	1.58749e-11
ADAMTS1	329.286	336.507	627.57	627.952	1.70314e-11
NFE2L3	253.297	231.181	499.692	497.494	1.71048e-11
TM4SF5	515.036	457.007	238.563	219.053	1.76189e-11
C4BPB	649.073	699.792	352.471	370.93	1.84456e-11
SPRED1	217.413	207.081	454.558	447.842	1.91902e-11
E2F4	859.098	874.74	1506.6	1296.79	1.95101e-11
TMEM43	926.643	962.214	1437.82	1466.19	1.97283e-11
FABP5	913.979	889.914	1342.18	1527.53	1.97485e-11
RBM38	491.818	409.7	812.402	822.665	1.97894e-11
PIPOX	325.064	347.218	142.923	130.458	2.00429e-11
SRC	1621.1	1596.85	1102.55	959.939	2.04641e-11
CACNA2D4	156.2	199.941	48.3573	40.8899	2.05511e-11
TMEM246	1087.06	1098.78	675.927	673.709	2.22274e-11
GNE	987.857	996.132	562.019	619.19	2.2608e-11
TOM1L2	711.341	672.122	396.53	333.934	2.26457e-11
TEKT4P2	366.225	402.559	179.459	142.141	2.29448e-11
FAHD2A	670.181	701.577	377.187	371.903	2.40702e-11
WBP2	1583.1	1573.64	1079.98	971.621	2.48437e-11
CLCN6	840.1	832.788	507.214	429.344	2.54216e-11
MRPS23	802.106	852.425	1300.27	1296.79	2.75559e-11
P2RX4	615.3	578.399	310.561	312.516	2.83309e-11
LRP8	453.823	424.874	863.983	736.991	2.93828e-11
WDR76	239.576	228.503	463.155	505.282	3.01029e-11
YPEL5	770.444	840.821	401.903	478.996	3.03642e-11
SLFN13	243.798	245.463	66.6256	92.489	3.24128e-11
KCNJ8	1.0554	6.24814	69.8494	90.5419	3.48649e-11
PALM	974.137	939.899	599.63	495.546	3.49019e-11
TGFBR1	968.86	944.362	1404.51	1588.86	3.68869e-11
TPRN	604.746	556.085	1003.68	944.362	3.74325e-11
RANBP6	620.577	684.618	1030.55	1149.78	3.86538e-11
ZNF195	313.455	342.755	641.54	602.639	3.92183e-11
SPC24	875.984	886.344	500.766	534.489	3.97446e-11
ALDH3B1	478.097	471.288	246.085	183.031	4.12696e-11
EIF4EBP1	1265.43	1163.05	1926.77	1752.42	4.21119e-11
SLC52A2	607.912	625.707	1136.93	964.806	4.2252e-11
DZIP3	1757.25	1746.8	1082.13	1223.78	4.35729e-11
LGALS3BP	301.845	310.622	120.356	123.643	4.58912e-11
PDGFRA	45.3823	45.5222	169.788	170.375	4.61703e-11
NUDT9	426.383	406.129	704.942	797.353	4.6951e-11
C11orf82	381	372.211	673.778	689.287	4.75079e-11
CADPS2	672.291	631.955	326.68	368.009	4.82871e-11
TRAF3IP2	93.9308	123.178	11.8207	18.4978	4.83656e-11
GATA6-AS1	249.075	267.778	89.1923	96.3833	4.91761e-11
GOLGA8B	903.425	997.025	589.959	486.784	5.02675e-11
APBB1	454.878	478.429	214.921	233.656	5.03214e-11
SLCO4C1	409.496	398.096	138.624	196.661	5.12632e-11
WDR27	924.533	1050.58	584.586	586.088	5.34309e-11
PRR15L	272.294	292.77	108.535	107.093	5.61644e-11
ADCY5	278.626	284.737	114.983	97.3569	5.63417e-11
EXO1	780.998	811.366	1236.87	1252.98	5.70855e-11
BAG1	518.203	469.503	817.775	898.604	5.82704e-11
PPFIA4	87.5984	110.681	15.0445	9.73569	5.83904e-11
GNL3L	274.405	290.092	538.378	557.855	6.04607e-11
MFHAS1	1002.63	921.155	1521.64	1438.93	6.05432e-11
RP11-404G16.2	423.216	445.403	215.996	187.899	6.14138e-11
CAMSAP1	1055.4	1043.44	1610.83	1539.21	6.14428e-11
ZNF473	435.881	385.6	774.791	710.705	6.33009e-11
PROM1	1017.41	963.106	1467.91	1540.19	6.65083e-11
TMEM33	858.042	764.951	1300.27	1267.59	6.78618e-11
RIOK1	321.898	309.729	587.81	598.745	7.03344e-11
SLCO1A2	907.646	994.347	573.84	563.696	7.20733e-11
TNFAIP8L1	1406.85	1419.22	960.698	866.476	7.63855e-11
TMEM198B	343.006	409.7	161.191	163.56	7.73114e-11
TAF1	794.718	872.955	1396.99	1259.8	7.87663e-11
FLOT1	1802.63	1795.89	1271.26	1133.23	8.53975e-11
SLC7A11	783.109	739.959	1149.83	1298.74	8.86984e-11
RHBDD3	1368.86	1319.25	2198.64	1879.96	8.9938e-11
MBD1	899.203	1004.17	1543.13	1423.36	9.18997e-11
POGK	1071.23	1030.05	1614.06	1535.32	9.96825e-11
C1orf106	867.541	870.277	1418.48	1285.11	1.07645e-10
ZNF542	910.812	972.925	1388.39	1516.82	1.09242e-10
PDE8A	1610.54	1639.69	1030.55	1131.29	1.16482e-10
NCKAP5	346.172	287.415	128.953	124.617	1.24538e-10
SLC44A2	1222.16	1213.92	814.551	688.313	1.24798e-10
PPP1R13L	563.585	491.818	263.278	267.731	1.27268e-10
BTN3A1	478.097	466.825	231.04	237.551	1.30548e-10
ADAMTS12	143.535	150.848	40.835	26.2864	1.32607e-10
BAZ2B	1610.54	1717.35	987.563	1157.57	1.36068e-10
SLC22A3	424.272	410.592	204.175	188.872	1.36338e-10
GEMIN4	956.195	986.314	1630.18	1404.86	1.39946e-10
POLR3GL	448.546	445.403	225.667	207.37	1.40846e-10
TJP3	984.691	886.344	581.362	518.912	1.4133e-10
RP11-1151B14.3	241.687	243.678	85.9685	88.5947	1.44741e-10
PARP14	1344.58	1356.74	908.042	860.635	1.48394e-10
HIST1H1C	1146.17	1068.43	723.21	602.639	1.4903e-10
ZNF259	765.167	669.444	1165.95	1141.02	1.56754e-10
BTG1	1704.48	1744.12	1052.04	1216.96	1.67981e-10
TMEM168	235.355	278.489	498.617	531.568	1.71661e-10
ITGA1	1578.88	1578.1	1014.43	1096.24	1.71983e-10
SPON2	927.699	914.014	585.66	468.286	1.80809e-10
CXCL5	217.413	180.304	407.276	448.815	1.82984e-10
PPID	817.937	792.621	1188.51	1395.12	1.83854e-10
DKK3	411.607	407.022	192.354	194.714	1.89252e-10
CHRNB1	388.388	390.063	191.28	162.586	1.92834e-10
TXLNG	849.599	863.136	1255.14	1426.28	2.01307e-10
RGS2	343.006	340.97	593.183	668.842	2.02672e-10
LRRC8A	1476.51	1449.57	2403.89	2012.37	2.04269e-10
NEURL1B	305.011	345.433	140.773	132.405	2.10203e-10
TMEM41A	673.347	677.477	1173.47	1025.17	2.10355e-10
ACAD10	1064.9	954.181	632.943	591.93	2.20889e-10
TMEM86B	651.183	629.277	354.62	355.353	2.26324e-10
MED19	588.915	573.044	932.758	957.991	2.27378e-10
SCN7A	11.6094	8.92592	93.4907	79.8326	2.31128e-10
PIP5K1B	22.1635	14.2815	97.7892	119.749	2.40127e-10
ZNF620	207.914	216.9	421.246	452.709	2.64406e-10
ABCC5	746.17	750.67	1197.11	1137.13	2.66046e-10
TBC1D8	1437.46	1418.33	980.041	913.207	2.81651e-10
SLC45A4	534.034	577.507	973.593	882.053	2.85387e-10
F11R	1407.91	1372.81	945.653	893.736	2.87358e-10
RHOT2	1169.39	1134.48	1899.9	1619.04	2.9231e-10
TMEM104	515.036	490.033	890.848	808.062	3.01992e-10
C3orf70	126.648	144.6	343.874	303.753	3.08829e-10
FAM222A	224.801	188.337	494.319	402.084	3.10061e-10
RRN3	752.502	703.362	1100.4	1209.17	3.11783e-10
PLEKHA6	710.286	820.292	455.633	400.137	3.20989e-10
RALGPS1	629.02	655.162	1073.53	991.093	3.5711e-10
RP11-1055B8.7	584.693	516.811	306.263	247.286	3.72353e-10
MAK16	588.915	588.218	935.982	963.833	3.77121e-10
LRRC37A4P	17.9418	11.6037	98.8638	95.4097	3.83488e-10
RP11-617F23.1	123.482	135.674	31.1636	26.2864	4.06059e-10
CYSTM1	1014.24	1051.47	679.151	581.22	4.08332e-10
RBAK	289.18	249.033	505.065	541.304	4.18123e-10
SLC39A10	1146.17	1138.05	723.21	747.701	4.30114e-10
ACTN3	150.923	173.163	46.2081	42.837	4.33938e-10
RP11-2E17.1	167.809	169.592	51.5811	45.7577	4.73527e-10
PUS1	561.474	531.092	922.012	872.317	4.77389e-10
CA5A	111.873	97.2925	18.2683	17.5242	4.84176e-10
GSTA4	1011.08	979.173	642.614	596.798	5.01436e-10
ZHX1	1025.85	987.206	1434.6	1612.23	5.01636e-10
PRKX	376.779	383.814	654.435	681.498	5.29773e-10
SLC27A4	350.394	330.259	639.391	593.877	5.3669e-10
DNMT3A	975.192	1016.66	1591.49	1424.33	5.383e-10
RAB3B	1349.86	1262.12	879.028	828.507	5.53462e-10
GATM	219.524	193.692	68.7748	69.1234	5.55661e-10
GUCY1A2	37.9945	52.6629	142.923	204.449	5.5709e-10
GPX2	147.756	147.278	375.038	308.621	5.57898e-10
GABPB1	487.596	479.322	781.239	840.19	5.65437e-10
RFC3	858.042	831.003	1323.91	1248.11	5.71402e-10
HPS3	1182.05	1178.22	692.046	798.326	5.83426e-10
CMBL	517.147	533.77	263.278	289.15	6.01399e-10
PITX2	206.859	217.792	76.297	70.0969	6.09581e-10
CSTF2	329.286	360.607	639.391	607.507	6.15704e-10
MYO5C	905.535	1016.66	611.451	547.146	6.15779e-10
NFKBIA	585.748	595.359	956.399	937.547	6.50605e-10
ZMYND19	487.596	517.703	794.134	909.313	6.85174e-10
THPO	220.579	223.148	84.8939	72.0441	6.95578e-10
CEP170B	1080.73	1001.49	1894.53	1476.9	7.22708e-10
EML2	688.122	696.222	419.096	368.009	7.30108e-10
FIZ1	365.169	375.781	673.778	633.793	7.46256e-10
TSPAN8	179.418	182.981	393.306	371.903	7.79453e-10
WNK2	309.233	307.052	601.779	538.383	8.9699e-10
HDDC2	394.721	406.129	665.181	727.256	9.02538e-10
SEC31B	489.707	592.681	296.591	248.26	9.06276e-10
MXI1	521.369	502.529	263.278	277.467	9.36527e-10
TDRD7	899.203	932.758	546.974	584.141	9.44573e-10
RHBG	155.144	131.211	22.5667	41.8634	9.52629e-10
SMPDL3A	633.242	671.229	336.352	389.427	9.88747e-10
FAM111B	505.538	519.488	814.551	873.291	1.06881e-09
HOGA1	326.119	322.226	156.892	112.934	1.07645e-09
GSTM2	363.058	316.87	153.669	149.93	1.23314e-09
PLK1S1	494.984	518.596	251.458	280.388	1.27219e-09
MOB3B	87.5984	61.5888	225.667	210.291	1.30394e-09
GIPR	195.249	192.8	69.8494	59.3877	1.46562e-09
GOSR2	357.781	353.466	627.57	621.137	1.47883e-09
FBXO17	521.369	565.011	307.337	274.546	1.48554e-09
CENPO	828.491	831.895	1394.84	1192.62	1.60211e-09
NLE1	1000.52	1017.55	1639.85	1415.57	1.63117e-09
PGLYRP2	56.9917	81.2258	3.22382	5.84141	1.72856e-09
ABCA5	999.466	1146.09	663.032	684.419	1.78457e-09
MIOS	351.449	386.492	638.316	655.212	1.81296e-09
AP3S2	581.527	532.877	307.337	301.806	1.91628e-09
PLXNA2	212.136	172.27	70.924	41.8634	1.92835e-09
GP2	4.22161	5.35555	70.924	61.3348	1.93565e-09
ADCY10	339.84	388.277	161.191	176.216	1.93891e-09
TDG	919.256	871.17	1283.08	1424.33	1.94872e-09
NOX1	11.6094	6.24814	78.4462	75.9383	2.00859e-09
NTN4	463.322	432.907	195.578	244.366	2.01245e-09
L3MBTL2	623.743	564.118	1068.16	900.551	2.04187e-09
TMEM129	657.516	686.403	409.425	361.194	2.05733e-09
ITIH1	398.942	473.966	229.966	146.035	2.08166e-09
ZNF562	613.189	542.696	923.087	940.467	2.09814e-09
ATP2A1	299.734	344.54	146.146	139.22	2.1827e-09
PSMC3IP	313.455	320.44	630.794	536.436	2.18467e-09
TCEAL8	556.197	550.729	268.652	323.225	2.19197e-09
F7	1453.29	1569.18	1070.31	906.392	2.21316e-09
ZNF708	470.71	448.974	744.702	784.696	2.24048e-09
YPEL3	177.308	206.189	67.7002	59.3877	2.26499e-09
ALDH1B1	684.956	673.014	1062.79	1034.9	2.30115e-09
PHLDA2	51.7147	60.6962	161.191	198.608	2.39417e-09
CUL7	1083.9	1102.35	740.404	666.894	2.42361e-09
PMM1	809.494	813.151	520.109	385.533	2.42423e-09
FES	538.255	527.522	309.487	255.075	2.43906e-09
SRGAP2	839.045	950.61	544.825	552.013	2.5039e-09
KLF9	451.712	441.833	224.593	235.604	2.51112e-09
SURF2	194.194	168.7	383.634	372.877	2.53596e-09
PBX1	623.743	642.666	344.949	377.745	2.54467e-09
COBL	1119.78	1053.26	727.508	668.842	2.54708e-09
ALPK1	420.05	439.155	231.04	198.608	2.55253e-09
DMKN	766.222	716.751	448.111	436.159	2.56033e-09
SMLR1	1016.35	977.388	631.868	644.502	2.61368e-09
TPRA1	513.981	531.985	897.296	812.93	2.63119e-09
POLR1E	611.078	667.659	1014.43	995.961	2.65574e-09
IFITM3	319.787	302.589	145.072	130.458	2.67499e-09
EPS8L3	1222.16	1176.44	800.582	791.511	2.72987e-09
BMF	861.208	880.095	551.273	535.463	2.81327e-09
RP11-108K14.4	312.399	374.889	161.191	148.956	2.82587e-09
IL17RC	462.266	465.04	254.682	226.841	2.83166e-09
TMEM82	157.255	136.567	37.6112	42.837	2.97057e-09
BAG2	768.333	792.621	1118.66	1372.73	2.99094e-09
HDHD3	1110.28	1047.01	731.807	588.035	3.10843e-09
RALA	965.693	980.958	1358.3	1605.41	3.11776e-09
SLC15A1	138.258	184.766	39.7604	50.6256	3.24295e-09
AC083843.1	575.194	585.54	320.233	333.934	3.2674e-09
KIF21B	303.956	286.522	586.735	507.229	3.30886e-09
TMEM184C	397.887	421.303	690.972	694.154	3.42108e-09
DZIP1L	223.745	177.626	457.782	385.533	3.4896e-09
JMJD6	576.25	623.029	939.206	956.044	3.50789e-09
UTP15	261.74	270.455	483.573	506.256	3.60739e-09
TRAPPC1	1031.13	1009.52	630.794	680.524	3.76803e-09
AP5Z1	542.477	611.425	999.384	884.974	3.8824e-09
ZFAND2A	572.028	523.059	913.415	852.846	3.97387e-09
ZNF300	589.97	672.122	970.369	1040.74	4.03979e-09
WDR4	158.31	134.781	327.755	318.357	4.07999e-09
AGFG2	1103.95	1104.14	757.597	666.894	4.2209e-09
CHSY3	1.0554	4.46296	66.6256	56.467	4.26122e-09
TRIM6	446.435	386.492	202.026	211.264	4.26162e-09
NOL10	585.748	635.525	931.683	1000.83	4.31977e-09
PUS7	867.541	764.951	1231.5	1247.14	4.48548e-09
PLG	671.236	664.981	408.35	375.797	4.64521e-09
CREBRF	439.047	503.422	239.637	251.181	4.64973e-09
RASL12	255.407	264.207	95.6399	115.855	4.80881e-09
MT-ND3	10668	10271.9	15746.2	18590.3	4.82927e-09
TSPAN18	783.109	738.173	480.349	433.238	4.84852e-09
ID3	770.444	684.618	1280.93	1062.16	4.85594e-09
JMJD8	513.981	538.233	874.729	819.745	5.16572e-09
C21orf58	454.878	391.848	221.369	200.555	5.21264e-09
PAK1	988.912	1045.22	581.362	688.313	5.29177e-09
TTC1	567.807	631.955	971.444	930.732	5.37492e-09
FST	331.396	320.44	592.108	558.828	5.39831e-09
MPP2	487.596	437.37	249.309	233.656	5.52744e-09
EXD3	272.294	274.918	127.878	99.304	5.64971e-09
PPL	467.543	437.37	241.786	232.683	5.66763e-09
MAP3K5	37.9945	38.3814	140.773	135.326	5.71375e-09
SMOC1	586.804	614.996	355.695	333.934	6.28639e-09
2024-03-08	899.203	904.195	602.854	496.52	6.29148e-09
ATP6V1F	1125.06	1136.27	740.404	764.251	6.93468e-09
ROBO2	452.768	445.403	242.861	231.709	7.29925e-09
MEF2A	1158.83	1171.97	747.926	803.194	7.54214e-09
ARPC4	843.267	950.61	1409.88	1293.87	7.68471e-09
ACSM3	391.554	417.733	220.294	180.11	7.76745e-09
KCTD5	484.43	474.859	766.194	785.67	7.8424e-09
FAM13B	405.275	390.955	642.614	704.864	7.87414e-09
JDP2	268.072	249.033	459.931	503.335	8.06953e-09
RAB11FIP3	709.231	655.162	1107.92	1006.67	8.27768e-09
RP11-658F2.8	440.103	382.029	210.623	202.502	8.28091e-09
RP11-390F4.3	166.754	161.559	53.7303	51.5991	8.59596e-09
IFIT1	211.081	181.196	77.3716	57.4405	9.06759e-09
CLSPN	677.568	674.799	1005.83	1056.32	9.28293e-09
C20orf194	504.482	472.181	281.547	237.551	9.34031e-09
TMEM201	268.072	279.381	535.154	474.128	9.36734e-09
LRIF1	584.693	571.259	851.088	1037.82	9.52028e-09
TCEB3	393.665	448.081	698.494	716.546	9.53369e-09
ITGB8	83.3768	80.3333	200.951	227.815	1.04619e-08
SMOX	260.684	234.752	497.543	440.053	1.05724e-08
CLCN7	906.591	909.551	1567.85	1256.88	1.1274e-08
FBXL3	640.629	681.94	968.22	1093.32	1.14443e-08
ACOT12	90.7646	100.863	11.8207	22.3921	1.16929e-08
ZNF134	665.959	631.955	985.414	999.855	1.2319e-08
TBC1D1	765.167	788.158	468.528	494.573	1.26185e-08
PRODH2	106.596	104.433	26.8652	18.4978	1.28431e-08
ING4	485.485	460.577	265.428	246.313	1.30563e-08
IBA57	118.205	134.781	311.636	266.758	1.30916e-08
DOCK8	608.967	630.17	369.664	360.22	1.34823e-08
IMP4	747.225	718.536	1158.43	1060.22	1.40084e-08
MCUR1	796.829	876.525	1198.19	1315.29	1.41672e-08
TNFRSF21	659.627	624.814	1024.1	954.097	1.42581e-08
HIP1	500.261	487.355	286.92	252.154	1.4372e-08
RP11-203M5.6	72.8228	54.4481	7.52224	1.94714	1.43772e-08
SBDSP1	687.067	614.996	984.339	1026.14	1.47066e-08
CACNA1H	170.975	185.659	405.126	334.908	1.47081e-08
SHH	449.601	438.263	221.369	248.26	1.49846e-08
DOPEY2	790.497	839.929	531.93	481.916	1.50323e-08
RRP9	296.568	317.763	554.497	530.595	1.51459e-08
R3HDM2	774.665	845.284	488.946	517.938	1.52283e-08
TFR2	511.87	477.537	290.144	191.793	1.59051e-08
RNF112	216.358	204.404	87.0431	73.0176	1.59237e-08
MB21D2	80.2106	74.0851	200.951	205.423	1.59271e-08
LAMP3	5.27701	7.14073	64.4764	62.3084	1.60769e-08
CAPN15	822.159	866.707	1467.91	1177.04	1.61761e-08
GTF2A2	695.51	617.673	969.295	1083.58	1.64703e-08
ELOF1	532.978	486.462	928.46	766.198	1.66052e-08
PSD4	242.743	242.785	112.834	74.9648	1.6863e-08
DDB2	348.283	359.714	181.608	167.454	1.70773e-08
C11orf84	648.017	634.633	1006.91	954.097	1.72143e-08
ANKRD12	669.125	747.992	1060.64	1099.16	1.74854e-08
FBXO44	226.912	231.181	99.9384	83.7269	1.76944e-08
KHK	558.308	514.133	319.158	276.493	1.79179e-08
PHYKPL	603.69	573.936	359.993	317.383	1.85615e-08
A2M	941.419	925.618	602.854	612.375	1.85858e-08
LHPP	801.051	798.87	531.93	438.106	1.87595e-08
RCL1	189.972	200.833	393.306	372.877	2.03503e-08
PCSK4	214.247	221.363	92.4161	78.8591	2.03751e-08
KLF6	640.629	669.444	402.977	383.586	2.0481e-08
PRKAR2B	3.16621	2.67778	42.9842	71.0705	2.06635e-08
PLCH1	270.183	274.026	122.505	119.749	2.06758e-08
NRSN2	615.3	637.31	389.007	349.511	2.12712e-08
ZNHIT6	315.565	314.192	512.587	611.401	2.16681e-08
RP11-731J8.2	308.178	294.555	131.102	147.009	2.17172e-08
FYCO1	1091.29	1048.8	700.643	726.282	2.20473e-08
KBTBD6	249.075	255.281	476.05	448.815	2.21961e-08
ATHL1	734.56	748.884	487.871	378.718	2.31968e-08
ALDH1L2	117.15	107.111	257.905	257.022	2.36911e-08
GALC	420.05	421.303	202.026	236.577	2.47775e-08
PTPN6	638.519	606.07	362.142	376.771	2.48025e-08
TNFRSF12A	539.311	453.437	794.134	819.745	2.63761e-08
TOE1	384.167	412.377	674.853	647.423	2.63977e-08
TMX1	763.056	724.784	1070.31	1155.63	2.64825e-08
LGR5	520.313	514.133	783.388	853.82	2.70608e-08
SERPINE2	655.405	641.773	929.534	1101.11	2.72222e-08
ZDHHC23	393.665	342.755	593.183	677.604	2.72351e-08
TRMT6	537.2	519.488	847.864	810.009	2.73739e-08
ZNF252P	697.621	765.844	1090.73	1105	2.74164e-08
RGL2	832.713	904.195	583.511	500.414	2.87478e-08
CCBL1	530.867	589.111	328.829	314.463	2.88708e-08
ZNF124	293.402	349.003	593.183	546.172	2.89288e-08
PPARGC1B	244.853	210.652	449.185	414.74	2.91627e-08
PAPLN	189.972	176.733	60.1779	71.0705	2.93711e-08
TBC1D2	298.679	279.381	136.475	129.485	3.05182e-08
C12orf5	99.2078	120.5	247.159	265.784	3.25311e-08
NBPF14	708.175	717.644	421.246	456.604	3.27447e-08
RP11-216L13.19	448.546	480.214	264.353	244.366	3.28277e-08
ADH4	218.468	199.941	85.9685	77.8855	3.35652e-08
SOCS4	754.613	731.925	1047.74	1204.3	3.5021e-08
HEBP1	701.843	646.236	398.679	417.661	3.5362e-08
PIGL	353.56	352.574	183.758	171.348	3.61224e-08
DFNB31	364.114	390.955	197.728	190.819	3.72571e-08
TOM1L1	905.535	930.973	613.6	588.035	3.77691e-08
GPR75	59.1025	60.6962	181.608	160.639	3.79382e-08
RAB26	136.147	144.6	44.0588	41.8634	3.88247e-08
STAMBPL1	48.5485	48.2	165.489	137.273	4.1176e-08
PNRC1	991.023	982.743	533.005	687.339	4.26055e-08
C7orf26	157.255	131.211	287.994	331.013	4.27828e-08
CLIC2	6.33242	7.14073	52.6557	73.0176	4.3329e-08
AC005077.14	458.045	491.818	271.875	256.049	4.3904e-08
ENGASE	872.818	928.295	617.898	512.097	4.52859e-08
ZNF142	689.178	620.351	1158.43	935.599	4.53617e-08
ZNF35	125.593	107.111	249.309	277.467	4.68572e-08
ZBTB2	705.009	665.873	985.414	1084.56	4.87494e-08
POLD4	267.017	286.522	118.207	133.379	4.90404e-08
SPHK1	336.673	310.622	582.436	533.516	4.94876e-08
TTC31	1031.13	1013.09	711.389	646.45	4.97613e-08
NAPEPLD	853.821	897.947	546.974	586.088	5.03771e-08
IGBP1	979.414	1001.49	647.987	672.736	5.09305e-08
DUS3L	455.934	373.103	764.045	654.238	5.15149e-08
SH3TC1	669.125	648.022	410.5	396.242	5.37299e-08
C12orf44	556.197	529.307	889.774	807.088	5.51043e-08
NICN1	607.912	610.533	391.157	294.018	5.56929e-08
SLC25A27	321.898	332.044	166.564	156.745	5.71047e-08
ECM2	313.455	314.192	164.415	135.326	5.79733e-08
NRP2	563.585	561.44	844.64	882.053	5.95462e-08
CYP4F23P	54.8809	55.3407	4.29842	3.89427	5.97216e-08
DDR1	402.108	451.651	245.01	205.423	6.26566e-08
APTX	414.773	443.618	699.569	685.392	6.3225e-08
NIPAL3	523.48	512.348	306.263	292.071	6.47725e-08
ZNF703	575.194	530.199	817.775	909.313	6.56228e-08
ADCY10P1	499.205	537.34	286.92	307.648	6.72029e-08
CAMSAP2	519.258	537.34	793.059	850.899	6.79109e-08
CTSL	751.447	784.588	491.095	487.758	6.9251e-08
CMTM7	444.324	396.311	693.121	673.709	7.22607e-08
CDK2AP1	262.795	260.637	456.708	473.154	7.47648e-08
ZFYVE1	308.178	335.614	160.116	157.718	7.70317e-08
CHN1	40.1053	37.4889	134.326	124.617	7.7566e-08
IDNK	178.363	167.807	58.0287	67.1762	7.99359e-08
MLXIPL	1015.3	1030.05	721.061	527.674	8.18446e-08
ASUN	581.527	590.896	857.536	934.626	8.24782e-08
ZNF429	327.175	343.648	176.235	160.639	8.25335e-08
SRGAP3	293.402	297.233	140.773	143.115	8.29317e-08
C1orf21	30.6067	30.3481	104.237	123.643	8.35524e-08
COLGALT2	8.44322	2.67778	52.6557	64.2555	8.52424e-08
PANX1	227.967	219.578	427.693	398.19	8.82749e-08
CBX7	167.809	171.378	68.7748	50.6256	8.88162e-08
EME1	837.99	898.84	564.168	570.511	9.03029e-08
ENPP7	98.1524	67.837	15.0445	14.6035	9.03672e-08
NEU4	490.762	515.025	311.636	229.762	9.08309e-08
GRB7	208.97	188.337	69.8494	84.7005	9.29971e-08
SEPSECS	922.422	971.14	569.541	660.08	9.44866e-08
PHF5A	482.319	519.488	770.493	795.406	9.50367e-08
TUBB4A	49.6039	53.5555	153.669	149.93	9.52324e-08
PITHD1	367.28	355.252	584.586	609.454	9.71339e-08
EDARADD	103.429	116.93	268.652	232.683	1.00038e-07
RBBP5	511.87	515.918	770.493	823.639	1.05076e-07
OSTF1	575.194	571.259	321.307	359.247	1.06178e-07
HUS1	191.028	207.974	389.007	368.009	1.06647e-07
CUL9	626.909	651.592	418.022	344.643	1.09015e-07
ARSB	343.006	363.285	565.243	613.348	1.09159e-07
DCUN1D5	367.28	351.681	591.033	594.85	1.10148e-07
EFHC1	463.322	388.277	215.996	236.577	1.10612e-07
GGT1	532.978	559.655	347.098	256.049	1.17147e-07
NKAIN1	3.16621	7.14073	80.5955	39.9163	1.18212e-07
FOXP2	703.953	682.833	411.574	452.709	1.18951e-07
PIGW	356.726	397.203	580.287	700.969	1.19039e-07
CRISPLD1	22.1635	21.4222	96.7145	91.5154	1.19868e-07
FBXO45	445.38	447.188	679.151	740.886	1.21834e-07
FOXN4	327.175	314.192	171.937	144.088	1.22536e-07
PNPLA3	363.058	316.87	165.489	176.216	1.22644e-07
HSD17B3	242.743	232.074	112.834	93.4626	1.23878e-07
MPV17L2	278.626	264.207	578.138	433.238	1.25498e-07
CCAT1	70.712	79.4407	208.474	177.189	1.32333e-07
ZNF544	421.106	494.496	761.896	715.573	1.33217e-07
DIEXF	299.734	263.315	497.543	485.811	1.3496e-07
CAPN2	232.189	228.503	400.828	437.132	1.39218e-07
LRRC8B	315.565	294.555	534.079	507.229	1.39737e-07
WBSCR16	311.344	284.737	512.587	509.176	1.40584e-07
VAMP2	492.873	519.488	309.487	274.546	1.41221e-07
PI3	168.864	131.211	305.188	317.383	1.41386e-07
ZSCAN30	602.635	556.085	352.471	343.67	1.43558e-07
TTC30A	556.197	565.011	343.874	329.066	1.45033e-07
PTPRM	958.306	979.173	686.673	586.088	1.46513e-07
UBALD2	594.192	552.514	337.426	350.485	1.50207e-07
SULT1A2	447.491	490.033	279.398	248.26	1.504e-07
IDH3A	340.895	350.789	562.019	583.168	1.52119e-07
ING5	451.712	462.363	730.732	704.864	1.54304e-07
C2orf68	771.499	730.14	477.125	485.811	1.58814e-07
RPIA	179.418	171.378	344.949	333.934	1.59572e-07
FLAD1	671.236	646.236	1077.83	923.917	1.64611e-07
CD55	148.812	139.244	290.144	297.912	1.65117e-07
C11orf35	246.964	279.381	128.953	112.934	1.73467e-07
TMEM256	384.167	406.129	215.996	214.185	1.76221e-07
MIR600HG	677.568	729.247	467.454	408.899	1.84587e-07
DMTN	312.399	275.811	132.177	149.93	1.84676e-07
STAP2	684.956	674.799	410.5	443.947	1.91087e-07
UCP2	662.793	656.948	433.066	388.454	2.01209e-07
CTU2	156.2	161.559	327.755	302.78	2.07785e-07
CLDN14	101.319	116.93	27.9398	31.1542	2.13766e-07
MAD1L1	350.394	335.614	599.63	541.304	2.19872e-07
FAM35BP	177.308	129.426	48.3573	53.5463	2.25659e-07
C5orf45	695.51	714.073	465.304	431.291	2.27083e-07
CD9	145.646	141.029	41.9096	53.5463	2.33149e-07
BTN3A3	126.648	116.93	41.9096	29.2071	2.36206e-07
RBP5	280.737	252.603	124.654	126.564	2.38902e-07
ACOX2	558.308	613.211	378.261	315.436	2.4014e-07
GCKR	257.518	263.315	117.132	127.537	2.52694e-07
USP38	384.167	404.344	592.108	705.837	2.61825e-07
CACHD1	222.69	238.322	390.082	447.842	2.67742e-07
ZNF45	328.23	322.226	531.93	547.146	2.67901e-07
RP1-60O19.1	367.28	417.733	196.653	223.921	2.69937e-07
DDX31	522.424	538.233	804.88	804.168	2.7669e-07
PDCL3	204.748	161.559	344.949	366.062	2.80155e-07
C10orf35	130.87	105.326	256.831	255.075	2.83913e-07
DHX34	632.186	689.973	1045.59	935.599	2.88148e-07
TMEM143	502.372	529.307	306.263	307.648	2.88244e-07
HYPK	164.643	190.122	63.4018	73.0176	2.92355e-07
PAX6	547.754	504.314	312.71	313.489	2.99697e-07
VAV3	791.552	795.299	535.154	508.203	3.09853e-07
PLA2G6	373.613	317.763	193.429	153.824	3.20285e-07
RP11-611D20.2	78.0998	84.7962	13.9699	19.4714	3.22854e-07
CCDC137	414.773	377.566	656.584	616.269	3.25714e-07
TP53INP1	522.424	549.836	293.367	340.749	3.33528e-07
POGLUT1	270.183	231.181	436.29	450.762	3.39959e-07
PEX11A	192.083	206.189	75.2224	89.5683	3.45637e-07
ZNF598	644.851	594.466	986.488	879.132	3.55343e-07
PRODH	204.748	198.155	85.9685	84.7005	3.55682e-07
H2AFJ	783.109	758.703	529.781	466.339	3.67328e-07
FAM58A	101.319	109.789	234.264	230.736	3.70657e-07
PAM	657.516	665.873	367.515	445.894	3.73854e-07
DGKA	232.189	237.429	99.9384	112.934	3.7614e-07
SLC50A1	795.774	806.903	546.974	510.15	3.83507e-07
DUSP7	120.316	108.896	249.309	242.419	3.8504e-07
FMO1	101.319	91.9369	22.5667	26.2864	3.89046e-07
MAP1A	5.27701	13.3889	73.0732	58.4141	3.90271e-07
MSH5	140.369	171.378	53.7303	58.4141	3.99692e-07
ASIC3	295.513	294.555	156.892	138.247	4.15685e-07
ANK2	94.9862	115.144	242.861	225.868	4.20428e-07
STARD4	573.084	627.492	329.904	393.322	4.26975e-07
2024-03-09	272.294	227.611	114.983	114.881	4.27874e-07
IL1R1	352.504	363.285	180.534	202.502	4.29986e-07
MBL2	257.518	284.737	135.4	127.537	4.51099e-07
TMPRSS9	205.803	203.511	99.9384	59.3877	4.62564e-07
POLI	449.601	534.662	267.577	296.938	4.64872e-07
TUBG2	431.66	460.577	260.055	255.075	4.65703e-07
IQCE	327.175	339.185	618.973	508.203	4.67096e-07
PDK2	416.884	472.181	268.652	232.683	4.9028e-07
ASF1A	649.073	595.359	863.983	1039.77	4.91926e-07
MANEAL	186.806	210.652	396.53	346.59	4.92325e-07
NSUN5	283.903	290.092	480.349	486.784	4.93888e-07
RALGAPA1	506.593	529.307	791.985	774.961	5.0151e-07
HEMK1	330.341	358.822	188.056	179.137	5.11377e-07
TNK2	518.203	489.14	312.71	286.229	5.12329e-07
UBE2Q2P1	91.82	88.3666	22.5667	21.4185	5.14399e-07
TBC1D8B	509.759	507.885	281.547	322.251	5.42359e-07
SETD8	522.424	554.299	791.985	829.48	5.50874e-07
RUNX1	211.081	200.833	370.739	375.797	5.52449e-07
SLC25A32	294.457	282.952	490.02	479.969	5.58023e-07
RRP1	422.161	445.403	784.462	627.952	5.6491e-07
CYTH1	777.832	811.366	502.916	546.172	5.86428e-07
B9D1	325.064	360.607	189.131	175.242	5.9345e-07
TMEM107	170.975	159.774	55.8795	70.0969	6.17699e-07
CEACAM19	370.446	417.733	223.518	214.185	6.19986e-07
DNM1	286.014	270.455	145.072	130.458	6.24906e-07
TOR4A	814.771	775.662	522.259	534.489	6.2522e-07
GNAZ	350.394	322.226	191.28	159.665	6.27315e-07
RP11-568K15.1	449.601	437.37	241.786	269.678	6.34316e-07
GAR1	211.081	221.363	371.814	405.005	6.39736e-07
ZNF467	71.7674	87.474	20.4175	12.6564	6.46105e-07
CDC25C	637.463	690.866	389.007	445.894	6.61741e-07
MAST4	794.718	812.258	542.676	532.542	6.79028e-07
RPF1	463.322	499.851	729.658	742.833	6.80056e-07
LINC00654	203.693	246.355	102.088	99.304	6.89959e-07
LPAR3	357.781	318.655	521.184	600.692	6.95071e-07
FAM63A	268.072	285.629	133.251	142.141	7.0305e-07
OSGEPL1	412.662	466.825	234.264	265.784	7.26829e-07
RP4-800G7.2	100.263	94.6147	20.4175	30.1806	7.43648e-07
ACAD11	187.862	166.022	69.8494	73.0176	7.52105e-07
MRPL23-AS1	202.637	216.007	99.9384	83.7269	7.59947e-07
HDAC11	240.632	256.174	132.177	93.4626	7.77273e-07
FKRP	328.23	304.374	526.557	513.071	7.82482e-07
GRAMD1C	124.538	141.029	45.1335	45.7577	7.93691e-07
FAT4	392.61	376.674	226.742	201.529	8.12229e-07
LINC00526	78.0998	67.837	181.608	174.269	8.14924e-07
QPCTL	576.25	562.333	371.814	332.96	8.48621e-07
PNPLA2	942.474	808.688	610.376	526.701	8.65322e-07
KIAA1107	151.978	126.748	44.0588	52.5727	8.83504e-07
MCF2L	389.444	463.255	246.085	236.577	9.15978e-07
PLS1	621.632	603.392	338.501	413.767	9.20044e-07
KCNH8	141.424	141.029	45.1335	55.4934	9.21166e-07
COL4A1	9.49862	11.6037	56.9541	69.1234	9.36337e-07
LPAR2	256.463	254.389	132.177	115.855	9.50671e-07
MTA3	729.283	667.659	442.738	462.445	9.87093e-07
AMMECR1L	430.604	424.874	673.778	647.423	9.9314e-07
WDR91	530.867	548.051	344.949	320.304	9.94438e-07
YARS2	414.773	367.748	636.167	603.613	1.03315e-06
ASB9	263.851	288.307	136.475	141.167	1.0479e-06
NDUFAF2	331.396	313.3	498.617	559.802	1.06933e-06
SLC6A12	150.923	150.848	53.7303	60.3613	1.10014e-06
PEX6	341.95	344.54	192.354	183.031	1.12997e-06
SSH3	2809.48	2636.72	1640.92	1271.48	1.15268e-06
ZNF623	396.831	428.444	709.24	604.586	1.15674e-06
SH3BP2	486.541	486.462	306.263	280.388	1.18022e-06
EGLN3	32.7175	40.1666	123.58	108.066	1.18294e-06
RP11-798M19.3	241.687	203.511	112.834	81.7798	1.20241e-06
TRIAP1	317.676	309.729	498.617	523.78	1.25766e-06
FAM35DP	110.817	123.178	36.5366	38.9427	1.29154e-06
SORBS2	379.945	382.029	219.22	213.212	1.29771e-06
PGAP1	771.499	711.396	439.514	516.965	1.32136e-06
RNF217	6.33242	4.46296	40.835	57.4405	1.32212e-06
EML6	603.69	688.188	424.469	396.242	1.32712e-06
EREG	61.2133	42.8444	6.44764	5.84141	1.3403e-06
HDDC3	446.435	469.503	283.696	260.916	1.34278e-06
CPPED1	458.045	526.629	746.851	754.516	1.36851e-06
CCNE2	156.2	162.452	323.456	285.256	1.50993e-06
IER5L	415.829	387.385	582.436	699.996	1.53776e-06
HYAL2	306.067	346.326	569.541	504.309	1.54485e-06
WDR77	371.502	353.466	577.063	567.59	1.55364e-06
FAM219A	422.161	395.418	642.614	623.084	1.56877e-06
EMID1	420.05	473.074	284.771	220.027	1.58298e-06
USP42	355.671	311.515	525.482	555.908	1.5857e-06
TMEM30B	69.6566	74.9777	16.1191	14.6035	1.5867e-06
FLVCR2	257.518	241	131.102	110.987	1.61033e-06
TSPAN31	515.036	616.781	342.799	351.458	1.64195e-06
EMILIN2	135.092	150.848	294.442	266.758	1.67934e-06
GAD1	18.9972	11.6037	78.4462	67.1762	1.6923e-06
FBLN7	119.26	127.641	45.1335	38.9427	1.69323e-06
PCOLCE	89.7092	74.9777	19.3429	20.4449	1.69802e-06
LRRN1	31.6621	26.7778	98.8638	100.278	1.70244e-06
GGT7	634.297	673.907	442.738	404.031	1.72499e-06
OLFM2	172.031	163.344	335.277	294.991	1.75192e-06
TMED8	608.967	644.451	407.276	403.057	1.76567e-06
B3GNT9	128.759	116.037	31.1636	47.7049	1.80602e-06
BCL7B	439.047	440.94	687.748	653.265	1.81728e-06
RNF138	200.526	178.518	348.172	338.802	1.84252e-06
ARSA	499.205	490.033	323.456	272.599	1.89276e-06
ZNF12	509.759	494.496	713.538	795.406	1.97255e-06
ERMN	41.1607	46.4148	2.14921	4.86784	1.98165e-06
LPCAT4	474.931	461.47	301.964	256.049	1.98572e-06
CCBE1	86.543	103.541	30.089	22.3921	2.00728e-06
UBXN8	168.864	166.022	308.412	312.516	2.00888e-06
TIMM8A	221.635	217.792	364.291	404.031	2.06573e-06
TMEM51	149.867	132.996	248.234	319.33	2.08968e-06
GALNT5	52.7701	67.837	9.67145	10.7093	2.10932e-06
CHST10	150.923	148.17	267.577	308.621	2.11704e-06
TSEN15	515.036	424.874	697.419	759.383	2.12108e-06
CHRNA5	55.9363	67.837	154.743	157.718	2.18412e-06
BPHL	569.917	579.292	366.441	368.009	2.18974e-06
SPIRE2	567.807	600.714	370.739	376.771	2.21976e-06
LARP1B	319.787	314.192	473.901	570.511	2.25435e-06
TIMM21	369.391	298.126	538.378	552.987	2.2777e-06
GK	708.175	711.396	481.424	467.313	2.36116e-06
PLSCR4	234.299	215.115	110.684	103.198	2.36425e-06
ABTB1	249.075	238.322	135.4	84.7005	2.42196e-06
AMDHD2	605.801	595.359	411.574	349.511	2.49972e-06
RPL22L1	379.945	353.466	531.93	654.238	2.50014e-06
TMEM187	88.6538	74.0851	17.1937	22.3921	2.50853e-06
CFTR	42.2161	29.4555	118.207	106.119	2.53052e-06
ENO2	297.624	343.648	186.981	151.877	2.54633e-06
DIP2C	439.047	423.981	249.309	264.811	2.56326e-06
TRIM35	343.006	290.092	566.317	483.864	2.62047e-06
FAH	564.64	561.44	381.485	323.225	2.62248e-06
NAGA	626.909	629.277	423.395	395.269	2.63508e-06
TEAD4	362.003	359.714	565.243	562.723	2.68991e-06
RP5-1024G6.8	148.812	150.848	291.218	277.467	2.70006e-06
UPP1	159.366	140.137	295.517	276.493	2.70049e-06
MUC12	107.651	108.896	313.785	187.899	2.71367e-06
LPIN1	613.189	569.474	386.858	371.903	2.75187e-06
C12orf39	157.255	155.311	287.994	296.938	2.9064e-06
C8A	461.211	465.933	291.218	274.546	2.90697e-06
ALKBH3	128.759	118.715	276.174	226.841	2.96485e-06
APOM	623.743	687.296	455.633	383.586	2.99491e-06
RWDD1	472.82	534.662	721.061	798.326	3.06331e-06
ANXA9	565.696	590.003	384.709	356.326	3.12052e-06
PDZD3	97.097	95.5073	29.0144	28.2335	3.20012e-06
IL8	67.5458	51.7703	140.773	163.56	3.2016e-06
TSSC4	288.125	275.811	513.662	429.344	3.26659e-06
CASP16	48.5485	73.1925	12.8953	7.78855	3.28196e-06
MIR503HG	119.26	151.741	46.2081	52.5727	3.28271e-06
DNASE1L1	274.405	267.778	156.892	110.013	3.28854e-06
CLMN	210.025	225.826	104.237	104.172	3.32586e-06
EGF	172.031	176.733	301.964	334.908	3.34693e-06
MARC2	660.682	650.699	424.469	442.974	3.36838e-06
RIN2	745.114	658.733	480.349	442	3.49427e-06
PITX1	149.867	190.122	309.487	328.093	3.52747e-06
RP11-458F8.4	135.092	141.922	51.5811	54.5198	3.5433e-06
REEP1	50.6593	52.6629	133.251	138.247	3.55422e-06
RP4-639F20.1	149.867	150.848	63.4018	57.4405	3.62265e-06
CLDN2	113.983	112.467	213.847	250.207	3.78548e-06
KLHL42	424.272	406.129	625.421	634.767	3.81386e-06
MSANTD4	431.66	461.47	661.957	681.498	3.91059e-06
NEDD9	300.79	326.689	166.564	177.189	3.98926e-06
MLLT4-AS1	151.978	192.8	56.9541	81.7798	4.09572e-06
CAPRIN2	566.751	581.97	372.888	370.93	4.11605e-06
PINX1	68.6012	72.2999	150.445	184.978	4.13319e-06
DCHS2	12.6648	9.81851	56.9541	62.3084	4.13528e-06
GPT	154.089	146.385	68.7748	48.6784	4.18623e-06
ITIH3	70.712	70.5147	12.8953	18.4978	4.20861e-06
MATN3	622.688	528.414	351.396	372.877	4.32239e-06
CAV2	478.097	482.892	280.472	312.516	4.32438e-06
C9orf91	168.864	152.633	292.293	300.833	4.48874e-06
FAM69A	694.455	640.881	419.096	460.498	4.49854e-06
OCEL1	492.873	515.918	315.934	320.304	4.91116e-06
RDH5	120.316	131.211	54.8049	29.2071	4.96421e-06
C8B	148.812	136.567	51.5811	60.3613	5.03405e-06
FRMD6	80.2106	71.4073	166.564	179.137	5.0817e-06
OSBP2	178.363	147.278	65.551	70.0969	5.09161e-06
MICB	288.125	276.703	154.743	147.982	5.13062e-06
TCP11L2	117.15	122.285	42.9842	42.837	5.14151e-06
HCN3	416.884	368.64	243.936	211.264	5.19835e-06
UNC93A	279.682	277.596	153.669	144.088	5.27698e-06
YRDC	135.092	127.641	236.413	275.52	5.55749e-06
HOXD1	9.49862	11.6037	58.0287	56.467	5.56674e-06
MSRB2	410.552	405.237	247.159	243.392	5.61508e-06
GIPC2	245.909	247.248	116.057	134.352	5.63927e-06
TMEM140	177.308	172.27	87.0431	63.282	5.81524e-06
TRAPPC6A	675.458	664.088	483.573	357.3	5.8707e-06
EFEMP2	192.083	193.692	89.1923	90.5419	5.99779e-06
RP11-6O2.4	103.429	108.896	40.835	28.2335	6.23944e-06
ZNF551	391.554	365.07	599.63	562.723	6.26725e-06
GOLGA6L5	82.3214	88.3666	21.4921	26.2864	6.30193e-06
PRR5	315.565	301.696	573.84	447.842	6.31871e-06
GBAP1	238.521	252.603	127.878	124.617	6.38209e-06
MR1	142.479	141.922	56.9541	57.4405	6.43235e-06
NLGN1	0	0	30.089	24.3392	6.45172e-06
ARMC5	216.358	235.644	419.096	358.273	6.48271e-06
FAM115B	365.169	397.203	247.159	171.348	6.62053e-06
CDYL2	197.36	189.229	342.799	331.987	6.62701e-06
TNRC6C	264.906	252.603	452.409	403.057	6.85494e-06
C14orf93	301.845	312.407	159.042	180.11	6.96592e-06
CTD-3080P12.3	397.887	390.955	235.339	237.551	7.04974e-06
PTGIS	240.632	242.785	135.4	108.066	7.1924e-06
SYT2	65.435	66.9444	148.296	163.56	7.33013e-06
PDSS1	212.136	256.174	363.217	458.551	7.36592e-06
SERPINC1	520.313	561.44	344.949	352.432	7.54172e-06
FCHSD1	324.009	344.54	204.175	173.295	7.552e-06
CX3CL1	588.915	606.07	396.53	394.295	7.76547e-06
ZNF583	103.429	125.855	235.339	225.868	7.86903e-06
GATC	379.945	407.022	598.556	594.85	7.88844e-06
CDH23	254.352	230.289	137.55	102.225	7.96696e-06
DOHH	296.568	262.422	468.528	438.106	8.34599e-06
DBH-AS1	417.939	391.848	265.428	207.37	8.49929e-06
ARHGEF28	471.765	509.67	321.307	297.912	8.51249e-06
SYNPO	426.383	398.096	255.756	244.366	8.57451e-06
RRAGD	667.014	673.014	393.306	483.864	8.69341e-06
UBIAD1	292.347	302.589	488.946	457.577	8.91302e-06
CDHR2	64.3796	75.8703	18.2683	15.5771	9.01329e-06
PLLP	142.479	152.633	64.4764	58.4141	9.17184e-06
FUT1	6.33242	7.14073	44.0588	48.6784	9.35875e-06
BCL3	328.23	289.2	477.125	502.361	9.49488e-06
PPIE	291.291	324.011	470.677	507.229	9.66414e-06
ZNF775	322.953	290.985	143.997	186.925	9.9392e-06
ACKR3	3.16621	3.57037	38.6858	36.022	1.01362e-05
SLC27A1	99.2078	102.648	34.3874	33.1013	1.02092e-05
FBXL21	150.923	203.511	69.8494	83.7269	1.03032e-05
ZSCAN12	257.518	257.959	434.141	405.005	1.07714e-05
GPRIN1	197.36	154.418	311.636	322.251	1.09041e-05
GABRA4	70.712	46.4148	151.519	141.167	1.09152e-05
FAM117A	432.715	415.055	272.95	248.26	1.14681e-05
MUL1	368.335	329.366	573.84	512.097	1.16622e-05
VPS33B	357.781	383.814	222.443	220.027	1.18318e-05
AAMDC	493.928	436.477	304.114	273.573	1.21584e-05
OSGIN1	135.092	131.211	307.337	220.027	1.22133e-05
CASP10	565.696	564.118	349.247	390.401	1.23284e-05
EPDR1	120.316	126.748	226.742	249.234	1.24053e-05
SEC11C	326.119	338.292	465.304	612.375	1.27481e-05
GNG4	246.964	246.355	395.455	408.899	1.31099e-05
EVC	198.416	166.915	93.4907	72.0441	1.35581e-05
EFCAB12	60.1579	50.8777	6.44764	13.63	1.37147e-05
RP11-496I9.1	45.3823	57.1259	10.7461	6.81498	1.37996e-05
LRG1	299.734	319.548	183.758	168.427	1.42291e-05
SATB2	373.613	330.259	519.035	566.617	1.45658e-05
DGKK	471.765	493.603	304.114	314.463	1.47549e-05
SLC22A31	158.31	191.015	87.0431	70.0969	1.4817e-05
HSF4	238.521	269.563	146.146	120.723	1.49364e-05
SLC17A1	109.762	113.359	41.9096	39.9163	1.50966e-05
EOMES	9.49862	8.92592	47.2827	54.5198	1.53523e-05
AKAP5	92.8754	85.6888	180.534	192.767	1.54377e-05
RP11-218M22.1	157.255	180.304	74.1478	78.8591	1.55149e-05
CREB3L4	270.183	299.018	164.415	150.903	1.56222e-05
SACS	250.13	265.992	415.873	416.687	1.56264e-05
AK7	74.9336	75.8703	24.7159	15.5771	1.58814e-05
CC2D2A	141.424	138.352	255.756	259.943	1.59636e-05
SNRNP25	340.895	332.044	526.557	505.282	1.60034e-05
VIM-AS1	64.3796	56.2333	13.9699	12.6564	1.68878e-05
DMGDH	564.64	597.144	376.112	398.19	1.71582e-05
SLC23A1	398.942	414.163	275.099	203.476	1.74064e-05
CHSY1	233.244	199.048	381.485	348.538	1.76098e-05
FOSL1	22.1635	16.9592	78.4462	67.1762	1.82906e-05
IL17RB	385.222	366.855	573.84	554.934	1.86348e-05
MPHOSPH6	415.829	383.814	571.69	625.031	1.86889e-05
RTN1	46.4377	49.9851	108.535	141.167	1.87075e-05
PTGDR2	240.632	282.059	141.848	140.194	1.90908e-05
MAPKBP1	349.338	367.748	236.413	174.269	1.92081e-05
HECA	205.803	197.263	104.237	96.3833	1.97448e-05
MRPL1	386.277	400.774	553.422	631.846	1.97841e-05
OTUD6B	150.923	124.963	234.264	288.176	1.982e-05
NR2F2-AS1	51.7147	55.3407	12.8953	7.78855	2.02702e-05
DUSP14	375.723	355.252	563.094	538.383	2.04757e-05
RP11-439E19.10	139.313	149.955	60.1779	64.2555	2.0618e-05
TLE2	316.621	295.448	181.608	169.401	2.07301e-05
METTL2A	295.513	263.315	428.768	458.551	2.11325e-05
SMAD6	276.515	211.544	413.723	401.11	2.12522e-05
ICT1	370.446	363.285	522.259	589.983	2.12917e-05
TSPAN12	41.1607	43.737	101.013	126.564	2.16393e-05
ECE2	161.477	174.055	330.979	270.652	2.16998e-05
GALNT12	94.9862	106.218	34.3874	36.022	2.1702e-05
WDR90	447.491	416.84	732.881	584.141	2.17366e-05
B3GALTL	137.202	141.922	258.98	252.154	2.17453e-05
ZNF140	218.468	221.363	365.366	360.22	2.19178e-05
RELT	131.925	133.889	255.756	237.551	2.23273e-05
VLDLR	278.626	268.67	442.738	422.529	2.27757e-05
KBTBD8	14.7756	16.9592	71.9986	57.4405	2.36613e-05
SIRT1	331.396	346.326	525.482	505.282	2.41683e-05
CLEC2D	88.6538	82.1184	22.5667	30.1806	2.42066e-05
BCAR3	167.809	140.137	310.561	254.101	2.49401e-05
EVA1A	122.427	117.822	48.3573	46.7313	2.54873e-05
ORAI3	77.0444	101.755	19.3429	34.0749	2.56073e-05
NRM	458.045	497.174	317.009	299.859	2.60065e-05
PDE7A	268.072	242.785	399.753	418.634	2.61131e-05
RBM43	216.358	255.281	135.4	109.04	2.63902e-05
TAF13	192.083	159.774	309.487	303.753	2.66859e-05
GTPBP8	236.41	282.059	405.126	435.185	2.6834e-05
ALPK3	85.4876	92.8295	31.1636	27.2599	2.68505e-05
GRAMD3	169.92	153.526	76.297	72.0441	2.70566e-05
POLR1C	289.18	307.944	459.931	466.339	2.73028e-05
CTD-3074O7.12	390.499	446.296	242.861	274.546	2.83507e-05
TENM2	0	0	27.9398	15.5771	2.84106e-05
F12	4891.79	5086.88	3571.99	2907.08	2.85786e-05
TSR3	296.568	291.877	438.439	477.049	2.87251e-05
BTG2	362.003	320.44	214.921	186.925	2.90095e-05
PLEKHA4	172.031	170.485	83.8193	78.8591	2.92087e-05
HSD17B8	191.028	209.759	101.013	101.251	2.93141e-05
GFOD1	11.6094	13.3889	65.551	48.6784	2.97233e-05
C6orf57	163.587	144.6	60.1779	75.9383	3.00721e-05
CFB	97.097	99.0777	29.0144	38.9427	3.0115e-05
ZNF48	269.128	306.159	483.573	428.37	3.01496e-05
RN7SL2	418.995	409.7	215.996	284.282	3.02265e-05
ZNF689	327.175	334.722	523.333	484.837	3.03571e-05
LGI4	60.1579	61.5888	18.2683	9.73569	3.07228e-05
FGF11	84.4322	97.2925	21.4921	36.022	3.15978e-05
BTBD6	324.009	315.977	491.095	483.864	3.18461e-05
C4orf33	390.499	400.774	214.921	266.758	3.24421e-05
UVSSA	645.906	778.34	520.109	427.397	3.25986e-05
SLC43A3	79.1552	66.0518	20.4175	20.4449	3.29583e-05
GMNC	34.8283	49.9851	7.52224	4.86784	3.39953e-05
DCAKD	500.261	448.081	300.89	311.542	3.4236e-05
POLR3C	356.726	319.548	517.96	507.229	3.42747e-05
KIAA1407	207.914	183.874	106.386	87.6212	3.46429e-05
RAB11FIP5	757.779	649.807	519.035	418.634	3.46434e-05
FBXL6	337.729	317.763	495.393	498.467	3.47082e-05
CYP2E1	131.925	132.996	59.1033	53.5463	3.55907e-05
PCMTD1	365.169	362.392	192.354	242.419	3.75729e-05
PLCD1	219.524	235.644	137.55	92.489	3.87171e-05
SELM	263.851	252.603	137.55	149.93	3.87802e-05
RP11-706O15.1	140.369	135.674	241.786	257.022	3.88305e-05
PCYOX1L	195.249	220.47	108.535	106.119	3.89541e-05
PDE12	320.842	265.992	472.827	447.842	3.9057e-05
ARL4C	193.139	167.807	314.86	301.806	3.90877e-05
RASEF	345.117	315.977	505.065	495.546	3.94804e-05
DOK6	30.6067	30.3481	87.0431	91.5154	3.96225e-05
DHRS11	343.006	376.674	222.443	218.079	3.96796e-05
ABHD5	192.083	192.8	319.158	324.198	3.98193e-05
PTPLA	63.3242	57.1259	118.207	166.48	4.00172e-05
TCN2	252.241	225.826	141.848	111.96	4.02541e-05
INADL	401.053	415.055	264.353	253.128	4.048e-05
IDH1-AS1	72.8228	94.6147	30.089	22.3921	4.07182e-05
LSM6	206.859	239.215	356.769	374.824	4.07806e-05
NOTCH2NL	175.197	221.363	102.088	95.4097	4.12953e-05
RP1-239B22.5	53.8255	53.5555	125.729	128.511	4.16118e-05
NDNL2	163.587	179.411	276.174	319.33	4.16852e-05
NOL9	331.396	420.411	560.944	589.009	4.19483e-05
OSTM1	234.299	265.992	369.664	443.947	4.29798e-05
ZNF593	137.202	175.841	303.039	262.864	4.31209e-05
KPTN	220.579	202.618	346.023	347.564	4.32198e-05
NEIL1	70.712	71.4073	21.4921	19.4714	4.43394e-05
PHYHD1	29.5513	32.1333	1.07461	0.973569	4.44348e-05
ANO4	178.363	171.378	88.1177	82.7533	4.49185e-05
ERVK3-1	347.227	341.863	535.154	497.494	4.58774e-05
N4BP2L1	158.31	147.278	68.7748	72.0441	4.65292e-05
RP11-439E19.3	143.535	159.774	71.9986	67.1762	4.6564e-05
TP53I11	467.543	377.566	285.845	221.974	4.67466e-05
ZNF235	155.144	159.774	289.069	261.89	4.71458e-05
PIK3CD	67.5458	67.837	18.2683	19.4714	4.85864e-05
NXPH4	162.532	139.244	257.905	276.493	4.86089e-05
DHX32	340.895	343.648	207.399	211.264	4.93246e-05
YAE1D1	167.809	218.685	346.023	318.357	4.97597e-05
C3orf38	351.449	344.54	484.647	567.59	4.97626e-05
DUSP12	350.394	349.003	494.319	553.961	4.9864e-05
RELB	89.7092	78.5481	177.31	167.454	5.15443e-05
PTPRB	20.0526	17.8518	64.4764	70.0969	5.19117e-05
MVB12B	372.557	373.996	233.19	234.63	5.32893e-05
ZNF385B	11.6094	14.2815	51.5811	59.3877	5.46267e-05
AUTS2	34.8283	33.9185	87.0431	103.198	5.50008e-05
RNF207	415.829	431.122	298.74	223.921	5.52507e-05
C1QTNF6	324.009	339.185	200.951	202.502	5.5338e-05
MFI2-AS1	104.485	92.8295	41.9096	29.2071	5.57989e-05
AC099684.1	104.485	104.433	45.1335	34.0749	5.6022e-05
SNHG12	273.349	256.174	407.276	417.661	5.69747e-05
RP11-253E3.3	282.848	273.133	442.738	416.687	5.71867e-05
COL5A3	71.7674	76.7629	171.937	145.062	5.74206e-05
SVEP1	79.1552	89.2592	25.7905	30.1806	5.75336e-05
CERCAM	337.729	339.185	210.623	204.449	5.83724e-05
CTTNBP2	55.9363	47.3074	109.61	139.22	5.89101e-05
FAM53B	254.352	207.081	404.052	352.432	5.91998e-05
TC2N	418.995	423.088	241.786	291.097	5.94384e-05
ZBTB21	273.349	278.489	404.052	453.683	5.97814e-05
RCBTB2	44.3269	49.9851	118.207	112.934	5.98602e-05
ZNF358	379.945	373.103	229.966	243.392	6.01449e-05
FERMT1	15.831	10.7111	54.8049	56.467	6.21884e-05
SMAD9	46.4377	34.8111	101.013	110.013	6.23697e-05
TIPIN	253.297	273.133	394.38	429.344	6.33599e-05
SRR	185.751	173.163	96.7145	81.7798	6.3737e-05
UTP23	156.2	189.229	285.845	308.621	6.39482e-05
CHST15	282.848	323.118	184.832	173.295	6.55796e-05
MBOAT1	97.097	129.426	220.294	214.185	6.56213e-05
TDRP	233.244	184.766	110.684	105.145	6.56362e-05
HOXA3	473.876	439.155	285.845	310.568	6.63376e-05
HDAC4	299.734	283.844	433.066	457.577	6.80696e-05
LBX2-AS1	268.072	263.315	150.445	155.771	6.89684e-05
CD7	70.712	74.0851	25.7905	17.5242	6.90828e-05
CCDC106	219.524	217.792	124.654	111.96	7.10599e-05
ADAMTS20	264.906	284.737	167.639	150.903	7.12444e-05
CELSR3	139.313	172.27	309.487	249.234	7.12446e-05
SLIT2	215.302	166.915	310.561	335.881	7.26045e-05
NSMAF	219.524	231.181	377.187	345.617	7.35284e-05
SLC25A35	158.31	163.344	87.0431	65.2291	7.37038e-05
LINC00174	115.039	133.889	61.2525	41.8634	7.59937e-05
SELRC1	249.075	281.166	430.917	398.19	7.60782e-05
PRDM15	299.734	270.455	457.782	419.608	7.61718e-05
KIF16B	299.734	310.622	168.713	194.714	7.68056e-05
C16orf91	87.5984	79.4407	168.713	168.427	7.70607e-05
CA5BP1	109.762	133.889	238.563	214.185	7.72916e-05
GREM2	15.831	21.4222	0	0	7.78194e-05
MYL4	33.7729	36.5963	4.29842	4.86784	7.95001e-05
DSCC1	267.017	301.696	411.574	471.207	8.0681e-05
MAPK13	488.651	564.118	377.187	318.357	8.0852e-05
SUSD4	197.36	197.263	107.461	100.278	8.10776e-05
GRTP1	310.288	300.803	189.131	179.137	8.16325e-05
ELFN2	35.8837	56.2333	7.52224	9.73569	8.17903e-05
ZBTB22	254.352	275.811	161.191	144.088	8.1932e-05
HSD17B7	410.552	381.137	237.488	265.784	8.27983e-05
FAM175A	409.496	428.444	261.129	282.335	8.31914e-05
TMEM5	313.455	324.903	443.812	526.701	8.33418e-05
PRPH	6.33242	8.03333	48.3573	35.0485	8.39772e-05
KRCC1	527.701	541.803	286.92	398.19	8.4856e-05
GAN	214.247	219.578	336.352	359.247	8.55384e-05
CARF	244.853	288.307	130.027	167.454	8.62169e-05
THBS3	215.302	220.47	126.804	110.013	8.69343e-05
HPD	73.8782	50.8777	21.4921	8.76212	9.2814e-05
DIO1	34.8283	32.1333	3.22382	4.86784	9.4981e-05
ABCA7	521.369	529.307	392.231	288.176	9.51447e-05
KRBA1	246.964	256.174	154.743	131.432	9.52817e-05
OVGP1	107.651	116.037	51.5811	39.9163	9.65188e-05
TRIOBP	334.563	331.152	224.593	179.137	9.72451e-05
WTIP	131.925	106.218	221.369	217.106	9.80723e-05
CPLX1	269.128	282.952	411.574	432.264	9.85158e-05
RP11-290F20.1	180.474	179.411	99.9384	83.7269	0.000101923
KRT10	303.956	282.952	389.007	562.723	0.000102159
C11orf83	298.679	281.166	437.365	439.079	0.00010228
CCDC91	300.79	319.548	458.857	469.26	0.000103883
RIMKLB	113.983	110.681	194.504	221.974	0.000103973
PRKCZ	434.826	390.063	264.353	270.652	0.000110093
TSPAN7	294.457	289.2	178.385	173.295	0.00011095
RP11-1038A11.1	107.651	93.7221	47.2827	27.2599	0.000110979
ITPRIPL2	276.515	259.744	407.276	412.793	0.000111373
LIFR-AS1	74.9336	71.4073	24.7159	22.3921	0.000112975
KCP	55.9363	55.3407	18.2683	8.76212	0.000115104
STEAP2	358.837	360.607	224.593	232.683	0.000115247
PRKCE	200.526	203.511	307.337	347.564	0.000115891
DEPDC5	463.322	434.692	307.337	289.15	0.000116135
CDR2L	186.806	182.981	311.636	294.991	0.00011733
SETMAR	178.363	166.022	321.307	262.864	0.00011855
CDC42BPG	139.313	159.774	79.5208	61.3348	0.000120048
LLPH	179.418	180.304	285.845	307.648	0.000120091
SNX24	422.161	388.277	229.966	284.282	0.000122628
C4BPA	399.998	414.163	280.472	249.234	0.000123552
PIK3IP1	98.1524	91.9369	44.0588	25.3128	0.000127913
UBLCP1	308.178	331.152	428.768	555.908	0.000128171
GOLT1A	237.466	224.933	126.804	134.352	0.000129654
RASGEF1B	26.3851	20.5296	79.5208	66.2027	0.00012988
CCND3	88.6538	103.541	204.175	169.401	0.000130751
MED11	415.829	453.437	282.621	293.044	0.000133335
RP9	88.6538	83.011	151.519	190.819	0.000134461
KCNMB4	309.233	308.837	195.578	184.978	0.000135683
C12orf43	331.396	275.811	474.976	444.921	0.000136265
ECHDC3	239.576	230.289	116.057	146.035	0.000137223
IYD	121.371	142.815	59.1033	61.3348	0.000137237
AL138847.1	75.989	70.5147	22.5667	25.3128	0.000137917
ABTB2	98.1524	123.178	221.369	193.74	0.000139716
ARHGEF38	65.435	73.1925	17.1937	25.3128	0.000140232
CXCL1	62.2688	57.1259	139.699	121.696	0.00014423
FRMD4A	44.3269	43.737	5.37303	11.6828	0.000144285
ADRBK2	113.983	108.896	177.31	244.366	0.000146637
ZNF786	184.695	179.411	311.636	285.256	0.000147093
WDR96	80.2106	76.7629	29.0144	25.3128	0.000147213
C10orf12	250.13	256.174	449.185	352.432	0.000147353
MIEF2	320.842	319.548	209.548	187.899	0.000147552
PPM1M	244.853	265.1	160.116	135.326	0.000148238
HRK	1.0554	3.57037	27.9398	27.2599	0.000151834
ALPK2	24.2743	18.7444	76.297	61.3348	0.000153525
TMEM99	199.471	201.726	299.815	348.538	0.000153691
MSX1	64.3796	56.2333	127.878	133.379	0.00015645
FZD2	104.485	99.0777	37.6112	44.7842	0.000160301
CA8	0	0	16.1191	15.5771	0.00016084
RFX3	319.787	366.855	219.22	213.212	0.00016529
RP11-214O1.2	336.673	290.985	195.578	189.846	0.000165599
ZDHHC21	85.4876	77.6555	153.669	169.401	0.000165797
APOA5	99.2078	135.674	56.9541	40.8899	0.000166109
HOXA11	99.2078	96.3999	174.086	194.714	0.000167315
TP53RK	138.258	132.996	224.593	247.286	0.000167464
NID2	102.374	102.648	47.2827	36.022	0.000167825
TESK2	149.867	145.492	77.3716	66.2027	0.000168249
ZNF229	126.648	124.07	208.474	236.577	0.000169488
PITPNM3	146.701	118.715	60.1779	61.3348	0.000169578
RWDD2A	287.069	295.448	177.31	179.137	0.000171427
RP11-142I20.1	275.46	284.737	159.042	178.163	0.000173446
SRP14-AS1	107.651	110.681	42.9842	49.652	0.000175507
ARHGAP5-AS1	187.862	148.17	84.8939	83.7269	0.000176822
C14orf159	54.8809	70.5147	12.8953	22.3921	0.000179804
PPP1R1C	366.225	330.259	231.04	210.291	0.000183203
TMEM9B	290.236	264.207	404.052	432.264	0.000183254
MAATS1	44.3269	59.8036	9.67145	15.5771	0.000184976
ITGB4	111.873	124.963	61.2525	39.9163	0.000185536
CCDC170	102.374	94.6147	44.0588	35.0485	0.000187742
WIF1	27.4405	35.7037	3.22382	4.86784	0.000193699
PRDM6	34.8283	29.4555	78.4462	93.4626	0.000193748
TMEM91	77.0444	82.1184	27.9398	29.2071	0.00019795
FBXO41	53.8255	53.5555	13.9699	14.6035	0.000200316
TMEM8B	359.892	423.088	275.099	222.947	0.000200796
AC004381.6	293.402	299.018	192.354	172.322	0.000201427
C16orf13	242.743	263.315	371.814	402.084	0.000208491
CTA-85E5.10	31.6621	33.0259	4.29842	4.86784	0.000212175
FAM214B	206.859	250.818	131.102	128.511	0.000212381
ROR1	137.202	145.492	233.19	250.207	0.000214379
SLCO1B1	142.479	142.815	58.0287	77.8855	0.000216413
TMEM70	254.352	241	377.187	377.745	0.000218134
METTL21B	173.086	170.485	79.5208	98.3304	0.000221108
RP11-91K9.1	89.7092	69.6222	133.251	197.634	0.000221894
CTC-297N7.5	108.706	123.178	60.1779	38.9427	0.000222734
VSIG10	359.892	314.192	227.816	193.74	0.000222804
ACSM2A	211.081	202.618	125.729	103.198	0.000224702
ZNF724P	282.848	272.24	398.679	432.264	0.000228265
LBH	2.11081	2.67778	27.9398	24.3392	0.000230694
PPP2R3A	91.82	120.5	41.9096	46.7313	0.000232341
AC005943.5	96.0416	88.3666	169.788	178.163	0.000233208
SYT1	408.441	421.303	267.577	287.203	0.000237228
ASNSP1	94.9862	104.433	180.534	188.872	0.00023814
RP11-503C24.6	193.139	201.726	106.386	111.96	0.000238387
GSTZ1	340.895	332.937	226.742	203.476	0.000240132
TRIM47	321.898	315.977	185.907	214.185	0.000243584
ATP2A3	260.684	305.266	179.459	163.56	0.000243745
ANKRA2	328.23	282.952	195.578	182.057	0.00024697
KLHDC7A	55.9363	66.0518	19.3429	17.5242	0.000247576
SCAPER	362.003	390.955	236.413	256.049	0.0002485
LSM10	225.856	179.411	372.888	294.018	0.000249785
OSBPL7	185.751	174.948	109.61	77.8855	0.000253099
RP11-175P13.3	208.97	232.074	139.699	107.093	0.000255855
PIK3C2G	177.308	191.015	103.162	96.3833	0.00025716
AC069213.1	99.2078	53.5555	31.1636	13.63	0.000257612
GSAP	134.036	168.7	76.297	73.9912	0.000262917
WDR37	378.89	383.814	252.532	252.154	0.000263638
ZNF529	235.355	219.578	369.664	334.908	0.000263982
AC074286.1	87.5984	94.6147	40.835	31.1542	0.000269189
UBASH3B	158.31	179.411	277.248	276.493	0.000270383
KIAA1683	85.4876	86.5814	39.7604	24.3392	0.000270638
RASSF5	151.978	151.741	88.1177	61.3348	0.000280354
IFT81	344.061	370.426	165.489	259.943	0.000280689
GNB4	63.3242	73.1925	140.773	138.247	0.000281755
ZBTB25	224.801	260.637	125.729	154.797	0.00028379
FGF12	74.9336	73.1925	29.0144	23.3656	0.000292284
HSPG2	10770.4	10346	7681.28	6068.25	0.000294117
ID4	97.097	91.9369	156.892	200.555	0.000294907
RP11-458D21.1	124.538	126.748	61.2525	57.4405	0.000296326
ADAMTS7	97.097	98.1851	48.3573	30.1806	0.000297234
ATP6AP1L	93.9308	98.1851	37.6112	41.8634	0.000297423
TMCO6	314.51	371.318	245.01	170.375	0.000299991
ENTPD1-AS1	116.094	113.359	202.026	203.476	0.00030228
ANKEF1	218.468	216.9	349.247	325.172	0.000304383
FAM229A	151.978	137.459	66.6256	76.9119	0.000305978
CDKN1A	86.543	94.6147	181.608	160.639	0.000306347
POLR2J4	36.9391	34.8111	95.6399	83.7269	0.000306663
STARD13	178.363	209.759	113.908	99.304	0.000313445
TMEM216	212.136	187.444	315.934	313.489	0.00031618
KLKB1	45.3823	38.3814	8.59685	9.73569	0.000319132
PGBD5	1.0554	0.892592	23.6413	21.4185	0.00032298
TPTE	206.859	218.685	323.456	336.855	0.00032828
FAIM	259.629	257.066	365.366	412.793	0.00033148
RORA	71.7674	101.755	33.3128	33.1013	0.000337714
TMEM200B	290.236	262.422	142.923	186.925	0.000338691
CRIPAK	401.053	403.451	289.069	247.286	0.000340726
GPD1L	206.859	194.585	325.606	303.753	0.000346018
TWSG1	136.147	131.211	221.369	232.683	0.000354035
TBC1D7	272.294	234.752	384.709	380.665	0.000355766
ENTPD2	141.424	145.492	55.8795	82.7533	0.000358883
GLRX2	59.1025	70.5147	133.251	133.379	0.000359987
ACER3	312.399	307.944	406.201	521.833	0.000365794
AMY2B	117.15	109.789	54.8049	48.6784	0.000368016
SYTL2	232.189	233.859	139.699	137.273	0.000370572
FAM195A	226.912	192.8	359.993	303.753	0.000372778
CAPS	154.089	149.955	77.3716	79.8326	0.000375211
FDX1	241.687	240.107	364.291	362.168	0.000379408
ZBTB9	196.305	238.322	346.023	332.96	0.000383091
BTN2A2	212.136	215.115	124.654	123.643	0.000393453
PCDH7	1.0554	2.67778	26.8652	20.4449	0.000394804
MTL5	78.0998	73.1925	22.5667	32.1278	0.000399468
RAB23	166.754	161.559	237.488	307.648	0.000401066
FUCA1	195.249	199.048	107.461	115.855	0.000403831
RP11-436I9.5	310.288	325.796	208.474	201.529	0.000406576
NRG3	105.54	104.433	38.6858	52.5727	0.000409845
ZNF566	116.094	139.244	221.369	219.053	0.000415495
CCDC24	153.033	163.344	95.6399	65.2291	0.000423296
EEPD1	213.191	174.948	308.412	305.701	0.000425334
GS1-21A4.1	10.554	16.9592	0	0	0.000425739
BDH1	75.989	70.5147	22.5667	30.1806	0.000438443
ZNF440	193.139	186.552	284.771	312.516	0.000441073
TMEM39B	194.194	160.667	286.92	282.335	0.000450892
FRMD3	15.831	11.6037	52.6557	46.7313	0.000451151
RCN1P2	29.5513	28.5629	74.1478	78.8591	0.000452041
TMEM185B	166.754	194.585	250.383	353.405	0.000457606
ING3	183.64	201.726	300.89	302.78	0.000473281
PRX	135.092	131.211	65.551	67.1762	0.0004772
RP11-96D1.11	193.139	182.981	95.6399	113.908	0.000484675
MFSD6	271.238	254.389	181.608	132.405	0.000490328
KANK3	80.2106	66.9444	32.2382	20.4449	0.000496419
RP11-50E11.3	131.925	125.855	66.6256	60.3613	0.000502164
C9orf156	205.803	180.304	307.337	296.938	0.000505178
DAPK2	206.859	195.478	112.834	118.775	0.000507011
SALL2	188.917	190.122	110.684	104.172	0.000507489
PTP4A3	230.078	228.503	153.669	112.934	0.000509016
ANTXR1	0	0	15.0445	10.7093	0.00051188
FAM173A	137.202	100.863	193.429	228.789	0.000515608
COL1A1	80.2106	74.0851	33.3128	25.3128	0.000516483
SYT17	36.9391	45.5222	101.013	91.5154	0.000516793
IFIT2	73.8782	85.6888	31.1636	31.1542	0.000519484
MAP3K7CL	155.144	151.741	80.5955	81.7798	0.000524915
SEMA3C	66.4904	58.9111	114.983	142.141	0.000526879
WDSUB1	327.175	336.507	202.026	230.736	0.000539831
VAMP4	200.526	264.207	142.923	127.537	0.000541094
LINC00342	180.474	180.304	99.9384	102.225	0.000547526
CYP3A7	48.5485	31.2407	4.29842	11.6828	0.000548802
ALKBH8	172.031	178.518	267.577	288.176	0.000550746
ANKRD36B	212.136	197.263	119.281	118.775	0.000558616
CTD-2545H1.2	191.028	174.055	117.132	78.8591	0.000560771
PIGM	167.809	180.304	281.547	270.652	0.000574278
ADM	113.983	120.5	209.548	194.714	0.000577584
CNKSR2	140.369	141.922	229.966	235.604	0.000581583
RP11-923I11.7	70.712	67.837	21.4921	28.2335	0.000583093
FBXL18	273.349	207.974	372.888	364.115	0.00058538
HSD17B7P2	92.8754	91.0444	46.2081	30.1806	0.000585704
TRPM4	268.072	251.711	167.639	155.771	0.000611294
ZNF582	92.8754	111.574	204.175	166.48	0.000612366
TOMM5	141.424	124.963	210.623	236.577	0.000612906
FAM3A	341.95	340.077	223.518	229.762	0.000615405
AC005077.12	94.9862	132.104	52.6557	51.5991	0.000617147
LAMA5	5940.86	5852.72	4271.56	3283.85	0.000619223
ALDH4A1	331.396	308.837	227.816	183.031	0.000619427
RP11-983P16.4	158.31	182.089	96.7145	90.5419	0.000632048
ANKRD18CP	165.698	188.337	102.088	95.4097	0.000635113
HOXD3	146.701	165.129	253.607	251.181	0.000645878
LCMT2	159.366	129.426	242.861	234.63	0.000649608
MC1R	121.371	109.789	60.1779	49.652	0.000653199
SRFBP1	237.466	236.537	337.426	370.93	0.000656995
PUSL1	272.294	200.833	382.56	348.538	0.000660842
LINC00672	48.5485	57.1259	18.2683	13.63	0.000662854
RP9P	53.8255	61.5888	117.132	120.723	0.000674463
IFIT3	68.6012	82.1184	34.3874	22.3921	0.000679653
EOGT	66.4904	68.7296	141.848	124.617	0.000682403
BMS1P8	307.122	302.589	176.235	214.185	0.000686653
ADAMTS13	294.457	297.233	217.07	140.194	0.000693796
RPP40	35.8837	40.1666	79.5208	100.278	0.000702075
CTD-2547E10.2	58.0471	67.837	154.743	107.093	0.000703156
MAP3K12	73.8782	93.7221	34.3874	34.0749	0.000704763
FBXO25	328.23	340.077	200.951	237.551	0.000704918
NME3	313.455	315.977	204.175	209.317	0.000711501
ULBP1	55.9363	32.1333	108.535	95.4097	0.000717932
LINC00910	46.4377	36.5963	10.7461	9.73569	0.000722611
C16orf86	39.0499	45.5222	9.67145	11.6828	0.000723169
RARB	268.072	230.289	152.594	153.824	0.000727813
RN7SL1	339.84	287.415	199.877	205.423	0.000731209
TRIM36	11.6094	3.57037	36.5366	36.9956	0.000732061
SYBU	277.571	251.711	170.862	161.612	0.000732223
AOC3	163.587	224.933	107.461	110.013	0.000741944
TLDC1	144.59	167.807	82.7447	85.674	0.000743039
OXER1	175.197	161.559	90.2669	96.3833	0.000744005
SIRT3	360.948	381.137	272.95	222.947	0.000744222
TARSL2	179.418	153.526	245.01	290.123	0.000748964
RP11-289I10.2	1.0554	2.67778	29.0144	15.5771	0.000748966
DIXDC1	337.729	303.481	221.369	197.634	0.000755848
ZSCAN5A	199.471	224.933	321.307	324.198	0.000757681
HRAS	210.025	179.411	320.233	285.256	0.000758811
LINC00649	271.238	247.248	168.713	155.771	0.000762984
C6	52.7701	74.9777	23.6413	20.4449	0.0007642
JAK2	99.2078	108.004	174.086	189.846	0.000769816
RRAS	259.629	224.041	146.146	149.93	0.000773509
RNF215	178.363	160.667	101.013	86.6476	0.000774441
RP11-343N15.5	137.202	129.426	64.4764	72.0441	0.000785396
CACNA1G	138.258	166.022	77.3716	84.7005	0.000785737
TSEN2	180.474	199.048	289.069	297.912	0.000790537
C12orf76	270.183	272.24	153.669	186.925	0.000798173
PCBP1-AS1	170.975	181.196	283.696	267.731	0.000800509
FBXL8	134.036	133.889	73.0732	65.2291	0.000816764
JAZF1	56.9917	65.1592	23.6413	18.4978	0.000818199
FGD3	200.526	182.089	120.356	99.304	0.000820885
MT2P1	10.554	7.14073	36.5366	38.9427	0.000829953
RAB40C	229.022	207.974	364.291	302.78	0.000836336
AOC4P	41.1607	32.1333	8.59685	7.78855	0.000863056
RFX2	131.925	165.129	83.8193	73.0176	0.000869043
TP53TG1	280.737	270.455	155.818	191.793	0.000870671
KM-PA-2	9.49862	8.92592	29.0144	49.652	0.000871061
FSBP	30.6067	21.4222	3.22382	3.89427	0.00088334
MAN1C1	128.759	142.815	64.4764	75.9383	0.000891836
RP11-332H18.4	77.0444	67.837	25.7905	30.1806	0.000892729
LHX1	26.3851	36.5963	76.297	80.8062	0.000902536
PKLR	70.712	108.004	35.462	38.9427	0.000911155
NBR2	357.781	326.689	214.921	241.445	0.000913752
MRAS	47.4931	58.9111	108.535	113.908	0.000914065
FAM118B	199.471	255.281	313.785	390.401	0.000958096
WNT5B	62.2688	71.4073	24.7159	25.3128	0.000971508
SVOPL	120.316	111.574	54.8049	59.3877	0.000976858
FAM99B	41.1607	39.274	8.59685	11.6828	0.000988595
C11orf68	279.682	264.207	185.907	161.612	0.000993921
PLEKHG5	142.479	142.815	82.7447	69.1234	0.000996978
SLC45A3	248.02	251.711	170.862	141.167	0.000997999
RP11-255N24.4	35.8837	9.81851	0	2.92071	0.00100843
AGMO	71.7674	54.4481	22.5667	22.3921	0.0010166
GSTA2	138.258	166.915	258.98	234.63	0.0010211
SMIM1	54.8809	45.5222	17.1937	13.63	0.00103641
ZC3H6	109.762	102.648	37.6112	59.3877	0.00104002
HOXA10	233.244	202.618	341.725	313.489	0.00104746
SUSD2	56.9917	58.9111	17.1937	22.3921	0.00104819
DIRAS1	39.0499	52.6629	99.9384	100.278	0.00105624
RP11-706O15.5	109.762	91.9369	173.012	179.137	0.00106556
MAB21L2	4.22161	7.14073	26.8652	34.0749	0.00107603
RP11-371I1.2	167.809	163.344	83.8193	101.251	0.00107745
CLYBL	168.864	161.559	99.9384	85.674	0.00108004
IGSF9	49.6039	49.9851	103.162	105.145	0.00108976
MYH1	0	0.892592	24.7159	14.6035	0.00110194
ZC3H12C	83.3768	116.037	168.713	188.872	0.00110836
AHNAK2	103.429	114.252	44.0588	59.3877	0.00111209
PUS10	218.468	210.652	303.039	339.775	0.00111235
RASA4	35.8837	50.8777	9.67145	13.63	0.00112204
AP000350.5	159.366	166.915	85.9685	97.3569	0.00114747
CTC-360G5.1	22.1635	44.6296	6.44764	6.81498	0.00117221
TMEM161B-AS1	191.028	217.792	133.251	110.013	0.00118213
AGER	182.585	203.511	116.057	112.934	0.00118779
NCMAP	79.1552	87.474	27.9398	41.8634	0.0012024
CXorf56	206.859	263.315	355.695	349.511	0.00120246
FAHD2CP	161.477	154.418	98.8638	74.9648	0.00121127
CLDN16	139.313	160.667	78.4462	85.674	0.00122421
NCALD	110.817	128.533	64.4764	56.467	0.00124419
TLX1	83.3768	108.004	53.7303	27.2599	0.00125125
KLHDC1	15.831	26.7778	1.07461	2.92071	0.00125718
LINC00085	28.4959	41.0592	5.37303	9.73569	0.00125732
ICAM5	55.9363	56.2333	18.2683	20.4449	0.00127273
GAL3ST1	42.2161	59.8036	9.67145	20.4449	0.00127309
DISC1	109.762	101.755	58.0287	42.837	0.00127674
TPT1-AS1	257.518	276.703	185.907	156.745	0.00128109
SALL4	269.128	281.166	191.28	165.507	0.00128542
KCTD21	312.399	282.059	197.728	194.714	0.00129
PPOX	286.014	263.315	176.235	181.084	0.00131334
AGBL2	88.6538	106.218	44.0588	46.7313	0.00132167
DUSP10	142.479	133.889	78.4462	70.0969	0.00133155
RCN3	250.13	230.289	150.445	152.85	0.00133518
RP11-77P16.4	53.8255	50.8777	17.1937	17.5242	0.00134019
BFSP1	43.2715	33.9185	85.9685	87.6212	0.00134243
SIM2	4.22161	7.14073	32.2382	27.2599	0.00134846
KRT23	98.1524	97.2925	175.161	163.56	0.00137092
hsa-mir-1199	75.989	83.9036	35.462	33.1013	0.00137205
TSPO	66.4904	63.374	27.9398	21.4185	0.00137656
UNC13D	40.1053	36.5963	11.8207	7.78855	0.00139615
TMCC3	263.851	207.974	133.251	154.797	0.0013965
POLN	90.7646	87.474	37.6112	42.837	0.00139717
ADH1A	73.8782	108.896	39.7604	40.8899	0.00139841
PAQR7	166.754	126.748	80.5955	76.9119	0.00140611
ADAMTS10	153.033	160.667	94.5653	81.7798	0.00141012
FOXC1	51.7147	38.3814	84.8939	110.987	0.00141423
GABPB1-AS1	205.803	232.966	120.356	147.009	0.00142271
BAGE2	106.596	114.252	185.907	185.952	0.0014235
SOWAHA	58.0471	42.8444	18.2683	13.63	0.00142702
DYNC2LI1	344.061	318.655	180.534	250.207	0.00142771
SCNN1A	67.5458	76.7629	37.6112	15.5771	0.0014374
RP11-63P12.6	87.5984	82.1184	29.0144	43.8106	0.00143887
C17orf51	80.2106	106.218	164.415	167.454	0.00145278
CAMK2N2	42.2161	37.4889	76.297	102.225	0.00145412
DBP	149.867	120.5	48.3573	84.7005	0.0014684
ST6GALNAC4	110.817	107.111	52.6557	55.4934	0.00146905
LRP12	149.867	141.922	221.369	241.445	0.00151361
ZNF71	158.31	167.807	278.323	233.656	0.00152032
POPDC3	44.3269	54.4481	80.5955	135.326	0.00152398
IL1R2	43.2715	43.737	12.8953	12.6564	0.00152606
WIPF1	253.297	280.274	191.28	148.956	0.00153212
FOXJ1	49.6039	59.8036	17.1937	20.4449	0.00153279
TMEM150B	111.873	91.0444	48.3573	48.6784	0.00157999
HSPA4L	191.028	189.229	257.905	325.172	0.00159394
ZSWIM4	214.247	228.503	147.221	128.511	0.00159917
RP4-694B14.5	207.914	232.966	136.475	138.247	0.00160184
GMDS-AS1	132.981	136.567	73.0732	73.0176	0.00162277
RP13-735L24.1	34.8283	37.4889	11.8207	5.84141	0.00164975
CCDC17	73.8782	66.9444	34.3874	21.4185	0.00165466
FAM86C1	124.538	108.004	195.578	189.846	0.00166832
ENTPD8	129.815	118.715	69.8494	60.3613	0.00167101
RP5-1050D4.2	17.9418	24.9926	2.14921	2.92071	0.00167262
LMCD1	291.291	236.537	148.296	184.004	0.00167838
MT1M	0	0	8.59685	11.6828	0.00168227
CTXN1	71.7674	50.8777	102.088	144.088	0.00168382
HTRA3	14.7756	25.8852	2.14921	1.94714	0.00168769
TTC39B	33.7729	60.6962	104.237	102.225	0.00170156
OTUD3	251.186	190.122	326.68	334.908	0.00170967
TOR2A	107.651	138.352	213.847	195.687	0.0017123
LTBP2	103.429	90.1518	47.2827	44.7842	0.00171362
PDGFRL	200.526	183.874	122.505	109.04	0.00173906
RP11-680F8.1	48.5485	58.0185	19.3429	17.5242	0.0017497
TRPM2	81.266	77.6555	157.967	130.458	0.00178198
AC034220.3	55.9363	58.0185	16.1191	24.3392	0.00178389
IQCD	29.5513	32.1333	5.37303	7.78855	0.00178611
BOP1	126.648	203.511	248.234	298.886	0.00179388
RP11-737O24.3	13.7202	8.03333	35.462	43.8106	0.00180279
AC027763.2	96.0416	99.0777	53.7303	38.9427	0.00182309
TMEM180	261.74	283.844	192.354	165.507	0.00185585
SFN	192.083	207.081	132.177	110.987	0.00186775
RABEP2	90.7646	119.607	189.131	172.322	0.00187085
TBC1D10A	99.2078	108.896	48.3573	54.5198	0.00187635
LINC00680	54.8809	42.8444	96.7145	104.172	0.0018798
RP11-452L6.5	112.928	108.004	53.7303	58.4141	0.00188492
UBL7-AS1	217.413	217.792	137.55	136.3	0.0018986
ZNF443	110.817	129.426	189.131	206.397	0.00190917
POMGNT2	174.141	221.363	317.009	285.256	0.00191904
C17orf96	206.859	182.981	286.92	294.991	0.00195007
RP11-215G15.5	100.263	97.2925	164.415	171.348	0.00195793
STPG1	101.319	115.144	53.7303	55.4934	0.00195948
PLK3	21.1081	14.2815	50.5065	52.5727	0.00196535
FBN3	66.4904	89.2592	38.6858	27.2599	0.00197919
BIVM	255.407	232.074	135.4	172.322	0.0019983
RP11-297L17.2	65.435	74.9777	30.089	28.2335	0.00200278
RRN3P3	56.9917	51.7703	109.61	105.145	0.00200313
PGBD1	103.429	116.93	178.385	188.872	0.00200369
CTB-43E15.2	8.44322	11.6037	0	0	0.00201961
TRIM15	157.255	145.492	90.2669	81.7798	0.00202302
TSPAN15	257.518	294.555	173.012	190.819	0.00204171
CHAC2	93.9308	81.2258	136.475	174.269	0.0020456
TGFB2	85.4876	68.7296	117.132	171.348	0.0020565
CEACAM22P	36.9391	64.2666	17.1937	15.5771	0.00207981
CXorf61	0	1.78518	17.1937	16.5507	0.00208436
EFCAB13	73.8782	95.5073	37.6112	38.9427	0.00209469
RNF2	158.31	163.344	214.921	294.991	0.00212267
BEST1	15.831	16.0667	45.1335	50.6256	0.00213476
CDH6	202.637	181.196	114.983	118.775	0.00214099
WDR24	174.141	190.122	308.412	249.234	0.00215241
[truncated: 830 more rows]
