# Supplementary material for: SIRT4 Controls Acetyl-CoA Synthesis to Promote Stemness and Invasiveness of Hepatocellular Carcinoma through Deacetylating MCCC2
Source: Int J Biol Sci. 2025 Apr 21;21(7):2973–90. doi: 10.7150/ijbs.99004 (PMC12080386; doi:10.7150/ijbs.99004)
Supplement: Supplementary file 1 — Supplementary figures and tables. [file ijbsv21p2973s1.zip › Supplementary Materials/Supplementary Table S6.xlsx]

## Sheet: Sheet1
Table S6. The overlap of upregulated genes in RNA-seq and H3K27ac ChIP-seq in MCCC2K-269R Huh-7 cells versus MCCC2-K269Q ones
GeneName	log2FoldChange	pvalue
NLGN1	7.25093	6.45e-06
C14orf37	5.135	0.0145511
RP4-673M15.1	4.80409	0.0323027
ASXL3	3.90972	0.00439439
ACKR3	3.46588	1.01e-05
LBH	3.4382	0.000230694
COLGALT2	3.43599	8.52e-08
MAP10	3.07829	0.00598487
MT2A	3.03703	3.82e-61
LRRC19	3.00852	0.0195161
OSBPL1A	2.89786	9.68e-13
PYGO1	2.84603	1.48e-11
TMEM212	2.77627	0.00479681
PIP5K1B	2.59238	2.4e-10
FGFR2	2.49972	6.03e-32
HOXD1	2.43335	5.57e-06
SIM2	2.37175	0.00134846
A4GNT	2.27754	0.0106946
CRISPLD1	2.11119	1.2e-07
SLC6A9	1.93353	8.37e-22
SLC1A3	1.91851	3.21e-60
B3GNT5	1.91176	5.24e-24
C1orf21	1.9038	8.36e-08
MAP3K5	1.85347	5.71e-09
ST6GALNAC1	1.83821	0.00382619
HSPA8	1.78397	6.5e-297
HOXD8	1.74033	0.00386945
TXNRD3	1.691	0.0119846
EGLN3	1.66233	1.18e-06
DNAJA1	1.65548	4.53e-152
STAMBPL1	1.64482	4.12e-08
ATF5	1.63752	6e-29
NXT1	1.5938	1.28e-37
GZF1	1.58548	5.24e-46
ADAM23	1.56194	7.61e-23
EPHA6	1.52331	0.00234314
RHOH	1.47851	0.0314234
CYP2S1	1.46985	1.2e-11
HSPH1	1.45591	4.14e-96
IGFBP3	1.44267	1.7e-23
TSPAN12	1.42271	2.16e-05
RPUSD1	1.41189	1.14e-17
MB21D2	1.39909	1.59e-08
DSEL	1.39551	0.00259607
URB2	1.39491	5.09e-33
ITGB8	1.39074	1.05e-08
POLR3K	1.37815	1.6e-16
SULT1E1	1.37049	2.66e-47
CCL20	1.36489	1.77e-14
CCAT1	1.35727	1.32e-07
TRIM44	1.33669	1.4e-24
POLR2J4	1.32225	0.000306663
CDKN2B	1.32195	1.25e-14
SNHG15	1.31953	1.14e-30
ZNF853	1.29202	0.0031852
LINC00526	1.28884	8.15e-07
KIAA0020	1.2874	1.01e-24
MED12L	1.28484	0.0439728
RP11-797A18.6	1.27753	0.0254366
CTTNBP2	1.27428	5.89e-05
ATP10D	1.26336	2.19e-35
PINX1	1.2516	4.13e-06
PRKAR1B	1.24127	9.17e-16
RPP40	1.24056	0.000702075
FUT4	1.22993	0.00434316
C12orf5	1.21971	3.25e-08
SYT17	1.21808	0.000516793
GPX2	1.2112	5.58e-10
CCDC171	1.2076	0.0123634
MGLL	1.19537	1.65e-12
RNF216P1	1.18462	1.47e-13
ZNF35	1.18267	4.69e-08
LUC7L	1.17943	4.75e-25
RP11-813N20.1	1.17408	0.0125019
ZMAT3	1.16631	5.03e-14
HOXD-AS1	1.1507	4.07e-29
AIMP2	1.14647	4.74e-16
WDR4	1.14347	4.08e-09
POPDC3	1.12767	0.00152398
NDUFAF4	1.12245	2.89e-14
NOP2	1.12148	1.46e-42
TTC39B	1.11725	0.00170156
TELO2	1.10812	1.67e-12
BRI3BP	1.10394	6.75e-23
MED17	1.10152	2.24e-18
CYCS	1.10047	1.63e-40
SPRED1	1.08889	1.92e-11
MYC	1.07863	6.48e-21
TTC14	1.07481	1.39e-26
CSRNP2	1.06735	2.02e-14
HSF2BP	1.0611	0.0495903
RP11-91K9.1	1.06101	0.000221894
BYSL	1.05931	3.05e-13
DBR1	1.05756	2.05e-22
STK17A	1.05371	4.87e-12
WDR76	1.05041	3.01e-11
CACNA1H	1.0504	1.47e-08
FBN1	1.04964	3.34e-18
AXIN1	1.04787	8.19e-13
RBM14	1.04711	8.59e-41
NFE2L3	1.04317	1.71e-11
RP9P	1.04071	0.000674463
ZNF620	1.04041	2.64e-10
MTHFD1L	1.03681	2.91e-28
CTA-384D8.36	1.03492	0.00573035
CD55	1.03113	1.65e-07
C16orf91	1.01515	7.71e-05
GJA1	1.01489	2.47e-41
CST3	1.00911	1.44e-52
C10orf2	1.00441	5.52e-19
TMEM168	1.00091	1.72e-10
RP9	0.998713	0.000134461
FAM81A	0.994396	0.0409372
POP1	0.993848	7.54e-17
SNHG17	0.985543	2.02e-12
PNO1	0.980682	1.24e-13
LGALS3	0.976365	2.46e-31
RCL1	0.969778	2.04e-08
TBL1XR1	0.96441	2.31e-45
RBAK	0.962265	4.18e-10
FTSJ2	0.959938	4.03e-19
CCND3	0.954593	0.000130751
TWISTNB	0.944614	2.05e-14
NT5E	0.943619	4.34e-28
PHF14	0.940112	3.09e-18
MRPL47	0.939471	5.09e-20
UPP1	0.935445	2.7e-06
MBOAT1	0.934229	6.56e-05
ZNF662	0.93344	0.019519
SNHG1	0.930167	5.09e-48
YKT6	0.92871	1.05e-25
HUS1	0.921925	1.07e-07
KLHL21	0.917662	3.46e-15
HOXA11	0.916277	0.000167315
CDKN1A	0.915143	0.000306347
DHX37	0.914971	1.97e-17
STIP1	0.914438	4.41e-53
PITX1	0.903329	3.53e-06
CTPS1	0.891581	2.06e-26
RGS2	0.884622	2.03e-10
PANX1	0.884088	8.83e-08
NAPB	0.88267	1.16e-12
ZMPSTE24	0.880885	7.12e-21
USP36	0.879971	1.4e-19
ZNF480	0.876533	7.28e-13
KBTBD6	0.873919	2.22e-08
SRM	0.871655	1.42e-14
GFM1	0.871014	5.63e-18
XPOT	0.86735	9.38e-48
MRTO4	0.866774	3.32e-19
C11orf82	0.856307	4.75e-11
ZNF582	0.853606	0.000612366
NUDT9	0.853212	4.7e-11
C8orf4	0.850063	3.72e-18
SPRY2	0.849464	5.52e-13
IRF8	0.844512	5.76e-18
NOP14	0.844383	1.3e-29
RPF2	0.844373	7e-16
ECE2	0.839734	2.17e-05
ZNHIT6	0.836957	2.17e-08
FAM173A	0.832905	0.000515608
CHAC2	0.831443	0.0020456
MRPL32	0.828832	1.59e-11
MYCN	0.825886	3.29e-18
BCAT1	0.822376	4.14e-28
C20orf196	0.822291	0.0311825
ENTPD1-AS1	0.822022	0.00030228
ZNF260	0.821329	2.64e-13
FST	0.820413	5.4e-09
RRP9	0.819185	1.51e-08
BCLAF1	0.81848	7.29e-45
GOSR2	0.812154	1.48e-09
NANOS1	0.811911	0.00679488
ACTL6A	0.811774	1.47e-28
JAK2	0.811621	0.000769816
TOMM40	0.809363	3.25e-28
WDR3	0.808883	2.67e-17
MIOS	0.808275	1.81e-09
EIF3B	0.806874	5.77e-46
ACTRT3	0.806605	0.00247307
ZNF235	0.805681	4.71e-05
TAF13	0.804609	2.67e-05
CDYL2	0.804169	6.63e-06
NAT10	0.804033	5.93e-17
PLAA	0.801509	2.94e-15
ENTPD7	0.799689	4.16e-15
HDDC2	0.798132	9.03e-10
WARS	0.796212	4.03e-17
ZNF566	0.783089	0.000415495
MRPL3	0.782051	3.72e-23
COPS8	0.782049	3.26e-12
TAF5L	0.781463	1.07e-11
MTAP	0.780899	3.27e-12
ARMC5	0.77973	6.48e-06
PSMD1	0.777481	5.14e-42
YAE1D1	0.776729	4.98e-05
MEPCE	0.774957	8.93e-18
ARL4C	0.774923	3.91e-05
ROR1	0.773411	0.000214379
NME1	0.77046	3.52e-16
C8orf33	0.767788	6.34e-17
PATZ1	0.766851	1.04e-14
SLC3A2	0.765116	1.15e-29
PIGW	0.764593	1.19e-07
DDX56	0.762009	4.11e-16
ZMYND19	0.760754	6.85e-10
TMEM184C	0.756797	3.42e-09
MSRA	0.754072	0.00785248
TOMM5	0.750503	0.000612906
BAGE2	0.750402	0.0014235
TCEB3	0.74746	9.53e-09
PMAIP1	0.747067	0.00224764
MRPL28	0.746966	5.81e-12
MPP6	0.746196	3.75e-13
BRIX1	0.745856	1.32e-18
AIFM2	0.741874	3.3e-12
RANBP6	0.739518	3.87e-11
ARSB	0.73833	1.09e-07
ZNF708	0.734908	2.24e-09
SEH1L	0.734076	1.25e-14
MAD1L1	0.733928	2.2e-07
TRIM35	0.731697	2.62e-06
SNRPB2	0.731496	6.15e-13
ZNF442	0.729399	0.0363531
L3MBTL2	0.729299	2.04e-09
LCMT2	0.72884	0.000649608
ZNF649	0.728708	0.00498448
PURB	0.726215	3.93e-14
PITHD1	0.725597	9.71e-08
LLPH	0.722823	0.000120091
DCUN1D5	0.722778	1.1e-07
SURF6	0.722627	1.26e-12
FAM111B	0.71955	1.07e-09
CDK12	0.718583	1.64e-26
RRP15	0.716465	2.21e-13
PPRC1	0.71612	3.01e-19
TIMM21	0.712722	2.28e-06
ZNF770	0.712385	4.48e-12
LSM6	0.71162	4.08e-05
LRIF1	0.709864	9.52e-09
NOL8	0.709286	5.64e-18
TPRA1	0.708159	2.63e-09
GNG4	0.705607	1.31e-05
AP5Z1	0.70515	3.88e-09
CHUK	0.705024	5.11e-15
MED19	0.703028	2.27e-10
CMTM7	0.702947	7.23e-08
ZSCAN12	0.702461	1.08e-05
TMEM41A	0.701885	2.1e-10
ZNF697	0.699345	0.0108895
USP42	0.699299	1.59e-06
DOHH	0.699283	8.35e-06
SEC11C	0.698835	1.27e-05
RPL22L1	0.695931	2.5e-06
KCTD5	0.694478	7.84e-09
GTPBP8	0.694281	2.68e-05
TMEM99	0.693379	0.000153691
CCT2	0.692311	1.3e-32
PSMA2	0.69136	0.00353377
MAK16	0.690804	3.77e-10
ZFAND2A	0.690591	3.97e-09
GSTA2	0.689792	0.0010211
APTX	0.688871	6.32e-08
SLC7A11	0.68644	8.87e-11
JMJD8	0.686228	5.17e-09
PPID	0.683092	1.84e-10
ZNF142	0.677426	4.54e-08
SKIL	0.677409	1.57e-14
ZNF784	0.676881	0.0203562
ZNF300	0.670745	4.04e-09
EIF2S1	0.66988	3.26e-16
METTL2A	0.669478	2.11e-05
WDR75	0.668142	9.28e-18
RRN3	0.66729	3.12e-10
PNPT1	0.666362	7.2e-12
EEPD1	0.665193	0.000425334
ALKBH8	0.664743	0.000550746
PIGM	0.664041	0.000574278
POLE3	0.663412	8.64e-18
TMEM33	0.663366	6.79e-11
FAM195A	0.662676	0.000372778
WDR77	0.659648	1.55e-06
INTS7	0.659254	1.35e-11
PSME3	0.657479	8.93e-26
NOLC1	0.65727	1.15e-27
PSMD12	0.655375	1.54e-14
NOL11	0.654418	4.96e-17
PDE12	0.652324	3.91e-05
RP11-206L10.11	0.652073	0.00362555
TRA2A	0.651031	6.7e-15
TRMT6	0.650006	2.74e-08
ZNF131	0.649614	7.32e-13
PSMC1	0.649465	2.65e-18
CACYBP	0.648292	2.98e-14
C9orf156	0.648242	0.000505178
GTF2A2	0.64685	1.65e-08
CAPN15	0.645626	1.62e-08
PCBP1-AS1	0.645408	0.000800509
C12orf44	0.644617	5.51e-08
PHF5A	0.643418	9.5e-08
RCC1	0.642965	1.34e-13
PGGT1B	0.641228	0.00402651
ABCC5	0.640602	2.66e-10
MUL1	0.63924	1.17e-05
CENPO	0.639118	1.6e-09
TSR3	0.638533	2.87e-05
CAMSAP2	0.637691	6.79e-08
CLCN7	0.636219	1.13e-08
TSEN15	0.635405	2.12e-06
BMS1	0.634981	7.23e-16
GARS	0.633858	4.7e-17
RRM2	0.633116	8.58e-24
RAB11FIP3	0.632659	8.28e-09
ZNF529	0.631539	0.000263982
EPM2A	0.629721	0.0304566
NUPR1	0.629586	0.0193969
USP14	0.627641	1.06e-18
DOLPP1	0.62673	4.73e-12
SRSF2	0.624654	6.24e-27
DDX49	0.623668	1.06e-12
UBLCP1	0.623649	0.000128171
TRMT12	0.623337	0.008263
PRDM15	0.622842	7.62e-05
CCT6A	0.622188	1.25e-29
TMEM43	0.620112	1.97e-11
FBXL18	0.618617	0.00058538
SNRNP25	0.616806	1.6e-05
C16orf13	0.612056	0.000208491
WDR24	0.611426	0.00215241
RPF1	0.611302	6.8e-07
DHX15	0.611274	1.26e-27
RHOT2	0.610662	2.92e-10
RAB40C	0.610455	0.000836336
KRR1	0.609282	2.44e-12
TMEM70	0.608841	0.000218134
RRP1B	0.607519	1.05e-15
RALA	0.607069	3.12e-09
ANKRD12	0.606567	1.75e-08
CPPED1	0.606524	1.37e-06
SERTAD1	0.606243	0.0231825
NME4	0.605349	1.29e-15
TMEM5	0.605001	8.33e-05
PUS7	0.604262	4.49e-09
HSPA9	0.603818	1.79e-27
ZNF597	0.602289	0.0251507
BRPF3	0.601774	1.74e-13
RHBDD3	0.60117	8.99e-11
DDX31	0.600761	2.77e-07
SOCS4	0.600506	3.5e-08
ZHX1	0.599053	5.02e-10
C3orf38	0.597722	4.98e-05
ZNF136	0.59643	0.00262959
TBC1D7	0.596429	0.000355766
ZBTB2	0.595938	4.87e-08
PARP11	0.595436	0.00605705
ZNF669	0.595151	0.0022149
SYNCRIP	0.594324	3.28e-24
FAM86A	0.593282	0.00314339
DYNLL1	0.591528	3.27e-21
ZNF114	0.59128	0.0316478
SETD8	0.590046	5.51e-07
ARPC4	0.589896	7.68e-09
HOXA10	0.589787	0.00104746
ZNF12	0.588619	1.97e-06
BRD2	0.588068	1.63e-18
IL17RB	0.586365	1.86e-05
PUS10	0.584517	0.00111235
POGK	0.584029	9.97e-11
DNAJB11	0.581461	1.5e-15
CXorf56	0.581014	0.00120246
SRFBP1	0.580376	0.000656995
